# Supplementary material for: Association between hypertension and self-perception of health status: Findings from a decade population-based survey in Spanish adults
Source: PLoS One. 2025 May 7;20(5):e0322577. doi: 10.1371/journal.pone.0322577 (PMC12057956; doi:10.1371/journal.pone.0322577)
Supplement: Dataset_Plos_weighting_def — (XLSX) [file pone.0322577.s004.xlsx]

## Sheet: Sheet1
Year	Region	Gender	Age	Spanish	Married	Health status	Chronic illness	HTA	Limitation	HTN_treatment	Smoker	Regular_activity	Social class	BMI	Other_CV_disease	Osteoarticular_disease	Respiratory_ disease	Mental_disorder	Current_anxiety_depression	Prescribed_drugs	Polypharmacy	Weighting
2011	Andalucía	Man	25	Yes	Yes	Good	NO	NO	No	NO	YES	NO	Low	Normal Weight	NO	NO	NO	NO	NO	0	NO	8.12e-05
2011	Andalucía	Woman	75	Yes	NO	Fair	Yes	NO	Not severe	NO	NO	NO	Low	Normal Weight	NO	Yes	NO	NO	NO	3	NO	4.97e-05
2011	Andalucía	Man	46	Yes	NO	Fair	NO	Yes	No	NO	YES	NO	Low	Obesity	NO	Yes	NO	NO	NO	0	NO	7.49e-05
2011	Andalucía	Woman	19	Yes	Yes	Very Good	NO	NO	No	NO	NO	NO	Low	Underweight	NO	NO	NO	NO	NO	0	NO	0.000115
2011	Andalucía	Man	22	Yes	Yes	Good	NO	NO	No	NO	YES	NO	Low	Overweight	NO	NO	NO	NO	NO	0	NO	5.51e-05
2011	Andalucía	Man	22	Yes	Yes	Very Good	NO	NO	No	NO	NO	YES	Medium	Normal Weight	NO	NO	NO	NO	NO	0	NO	0.0001102
2011	Andalucía	Woman	77	Yes	NO	Fair	Yes	Yes	No	NO	NO	NO	Low	Overweight	Yes	NO	NO	NO	NO	3	NO	4.97e-05
2011	Andalucía	Man	64	Yes	NO	Fair	Yes	NO	No	NO	NO		Low	Obesity	NO	NO	NO	NO	NO	0	NO	4.86e-05
2011	Andalucía	Woman	62	Yes	NO	Fair	Yes	Yes	Not severe	Yes	NO	NO	Low	Obesity	NO	Yes	NO	Yes	Yes	7	Yes	6.31e-05
2011	Andalucía	Man	59	Yes	NO	Bad	Yes	Yes	Not severe	NO	YES	NO	Low	Obesity	NO	NO	NO	NO	NO	4	NO	4.86e-05
2011	Andalucía	Woman	33	Yes	Yes	Very Good	NO	NO	No	NO	NO	NO	Low	Obesity	NO	NO	NO	NO	NO	0	NO	5.92e-05
2011	Andalucía	Woman	25	Yes	Yes	Very Good	NO	NO	No	NO	YES	NO	Low	Normal Weight	NO	NO	NO	NO	NO	1	NO	6.03e-05
2011	Andalucía	Woman	48	Yes	Yes	Good	Yes	NO	No	NO	NO	NO	High	Overweight	NO	Yes	NO	Yes	NO	0	NO	4.95e-05
2011	Andalucía	Woman	30	Yes	NO	Good	NO	NO	No	NO	YES	NO	Medium	Normal Weight	NO	NO	NO	NO	NO	2	NO	5.92e-05
2011	Andalucía	Man	37	Yes	NO	Good	NO	Yes	No	NO	NO		High	Overweight	NO	NO	NO	NO	NO	1	NO	5.42e-05
2011	Andalucía	Man	63	Yes	NO	Fair	NO	NO	No	NO	NO	NO	Medium	Overweight	NO	NO	NO	NO	NO	0	NO	4.86e-05
2011	Andalucía	Woman	41	Yes	NO	Good	NO	NO	No	NO	NO	NO	Low	Normal Weight	NO	Yes	NO	NO	NO	1	NO	0.0001044
2011	Andalucía	Man	59	Yes	Yes	Good	Yes	Yes	No	Yes	NO	NO	Low	Obesity	NO	Yes	NO	NO	NO	4	NO	4.86e-05
2011	Andalucía	Man	70	Yes	NO	Fair	Yes	Yes	No	Yes	NO	NO	Low		Yes	Yes	NO	NO	NO	5	Yes	5.44e-05
2011	Andalucía	Woman	66	Yes	NO	Fair	Yes	Yes	No	Yes	NO	NO	Low	Obesity	NO	NO	NO	NO	NO	4	NO	4.97e-05
2011	Andalucía	Man	75	Yes	NO	Very Bad	Yes	Yes	Severe	NO	NO	NO	Low		Yes	NO	NO	NO	NO	1	NO	0.0001088
2011	Andalucía	Woman	54	Yes	NO	Bad	Yes	Yes	Severe	Yes	NO	NO	High	Overweight	Yes	Yes	NO	Yes	Yes	10	Yes	4.91e-05
2011	Andalucía	Woman	51	Yes	NO	Fair	Yes	Yes	Not severe	Yes	YES	NO	Low	Overweight	NO	NO	NO	Yes	Yes	4	NO	0.0001228
2011	Andalucía	Man	50	NO	Yes	Fair	Yes	Yes	No	Yes	NO	NO	High	Overweight	NO	Yes	NO	NO	NO	2	NO	0.0001678
2011	Andalucía	Man	37	Yes	NO	Very Good	Yes	NO	No	NO	NO	NO	Medium	Overweight	NO	NO	Yes	NO	NO	1	NO	5.42e-05
2011	Andalucía	Woman	36	Yes	NO	Good	Yes	NO	Not severe	NO	NO	NO	Low	Normal Weight	NO	NO	NO	NO	NO	0	NO	5.23e-05
2011	Andalucía	Man	49	Yes	NO	Good	NO	NO	No	NO	YES	NO	Low	Overweight	NO	NO	NO	NO	NO	0	NO	7.49e-05
2011	Andalucía	Woman	38	Yes	NO	Good	NO	NO	No	NO	YES	NO	Medium	Overweight	NO	NO	NO	NO	NO	0	NO	5.23e-05
2011	Andalucía	Woman	28	Yes	NO	Fair	NO	NO	No	NO	NO	NO	Medium	Obesity	NO	NO	NO	NO	NO	1	NO	6.03e-05
2011	Andalucía	Man	31	NO	NO	Good	NO	NO	No	NO	YES	NO	Medium	Overweight	NO	NO	NO	NO	NO	0	NO	0.0002169
2011	Andalucía	Man	78	Yes	NO	Bad	Yes	NO	Not severe	NO	NO	NO	Low	Overweight	Yes	Yes	Yes	NO	NO	4	NO	5.44e-05
2011	Andalucía	Woman	58	Yes	NO	Fair	Yes	NO	No	NO	NO	NO	High		NO	Yes	NO	Yes	Yes	6	Yes	6.22e-05
2011	Andalucía	Woman	71	Yes	NO	Fair	Yes	Yes	Severe	Yes	NO	NO	Low		Yes	Yes	NO	NO	NO	6	Yes	2.49e-05
2011	Andalucía	Man	64	Yes	NO	Fair	Yes	Yes	Not severe	Yes	NO	YES	Low	Obesity	NO	Yes	NO	NO	NO	1	NO	9.72e-05
2011	Andalucía	Man	18	Yes	Yes	Good	NO	NO	No	NO	YES	NO	Low	Normal Weight	NO	NO	NO	NO	NO	0	NO	8.26e-05
2011	Andalucía	Man	41	Yes	NO	Good	Yes	NO	No	NO	NO	NO	Low	Overweight	NO	NO	NO	NO	NO	1	NO	5.42e-05
2011	Andalucía	Woman	46	Yes	NO	Fair	Yes	NO	No	NO	NO	NO	High	Overweight	Yes	NO	NO	Yes	Yes	4	NO	7.42e-05
2011	Andalucía	Woman	76	Yes	NO	Very Bad	Yes	Yes	Not severe	Yes	NO	NO	Low	Obesity	Yes	Yes	NO	NO	NO	6	Yes	4.97e-05
2011	Andalucía	Woman	70	Yes	Yes	Fair	Yes	Yes	No	Yes	NO	YES	Low	Overweight	NO	NO	NO	NO	NO	4	NO	2.49e-05
2011	Andalucía	Woman	52	Yes	NO	Fair	Yes	NO	No	NO	NO	NO	Low	Obesity	NO	NO	NO	NO	NO	0	NO	7.37e-05
2011	Andalucía	Man	65	Yes	NO	Very Bad	Yes	NO	No	NO	NO	NO	Low	Obesity	Yes	Yes	NO	NO	NO	3	NO	5.44e-05
2011	Andalucía	Woman	55	Yes	NO	Good	NO	NO	No	NO	NO	NO	Low	Overweight	NO	NO	NO	NO	NO	1	NO	4.15e-05
2011	Andalucía	Woman	45	Yes	NO	Fair	NO	NO	No	NO	YES	NO	Low	Obesity	NO	Yes	NO	NO	NO	1	NO	7.42e-05
2011	Andalucía	Woman	21	NO	NO	Very Good	NO	NO	No	NO	NO	NO	Medium	Obesity	NO	NO	NO	NO	NO	1	NO	0.0001821
2011	Andalucía	Woman	24	NO	NO	Very Good	NO	NO	No	NO	NO	NO	Low	Normal Weight	NO	NO	NO	NO	NO	0	NO	0.0001821
2011	Andalucía	Woman	21	Yes	Yes	Good	NO	NO	No	NO	YES	YES	Low	Normal Weight	NO	Yes	NO	NO	NO	0	NO	0.0001164
2011	Andalucía	Man	29	Yes	NO	Very Good	NO	NO	No	NO	NO	YES	Medium	Normal Weight	NO	NO	NO	NO	NO	1	NO	8.12e-05
2011	Andalucía	Man	58	Yes	NO	Good	NO	NO	No	NO	YES	NO	Low	Overweight	NO	NO	NO	NO	NO	0	NO	9.72e-05
2011	Andalucía	Man	44	Yes	Yes	Good	NO	NO	No	NO	YES	NO	Medium	Normal Weight	NO	NO	NO	NO	NO	0	NO	2.71e-05
2011	Andalucía	Woman	56	Yes	NO	Fair	Yes	NO	Severe	NO	NO	NO	Low	Obesity	NO	NO	NO	Yes	Yes	2	NO	6.22e-05
2011	Andalucía	Woman	75	Yes	NO	Fair	Yes	Yes	Not severe	Yes	NO	NO	Low	Obesity	Yes	Yes	NO	NO	NO	5	Yes	2.49e-05
2011	Andalucía	Man	54	Yes	NO	Good	NO	NO	No	NO	NO	YES	Low	Overweight	NO	NO	NO	NO	NO	0	NO	4.79e-05
2011	Andalucía	Woman	72	Yes	NO	Very Good	NO	Yes	No	Yes	NO	YES	Low	Overweight	NO	NO	NO	NO	NO	2	NO	7.46e-05
2011	Andalucía	Man	73	Yes	NO	Good	Yes	Yes	No	Yes	NO	YES	Medium	Obesity	NO	NO	NO	NO	NO	1	NO	5.44e-05
2011	Andalucía	Man	63	Yes	NO	Good	Yes	Yes	No	Yes	NO	NO	Medium	Overweight	NO	NO	NO	Yes	Yes	3	NO	7.29e-05
2011	Andalucía	Woman	59	Yes	NO	Good	NO	NO	No	NO	NO	NO	Low	Overweight	NO	NO	NO	NO	NO	1	NO	4.15e-05
2011	Andalucía	Man	47	Yes	NO	Good	NO	NO	No	NO	YES	NO	Medium	Obesity	NO	NO	NO	NO	NO	0	NO	5e-05
2011	Andalucía	Woman	37	Yes	NO	Very Good	NO	NO	No	NO	YES	YES	Medium		NO	Yes	NO	NO	NO	1	NO	5.23e-05
2011	Andalucía	Woman	27	NO	NO	Fair	Yes	NO	No	NO	YES	NO	Low	Normal Weight	NO	NO	NO	NO	NO	1	NO	0.0001849
2011	Andalucía	Woman	41	Yes	Yes	Fair	Yes	NO	Severe	NO	NO	NO	Low		NO	NO	NO	Yes	NO	2	NO	7.83e-05
2011	Andalucía	Woman	81	Yes	NO	Bad	Yes	Yes	Severe	NO	NO	NO	Low		Yes	Yes	Yes	Yes	NO	2	NO	4.97e-05
2011	Andalucía	Man	45	Yes	NO	Good	NO	NO	No	NO	NO	NO	Low	Obesity	NO	NO	NO	NO	NO	0	NO	7.49e-05
2011	Andalucía	Woman	45	Yes	NO	Good	NO	NO	No	NO	YES	NO	Low	Normal Weight	NO	NO	NO	NO	NO	1	NO	7.42e-05
2011	Andalucía	Man	55	Yes	NO	Good	NO	NO	No	NO	NO	NO	Medium	Overweight	NO	NO	NO	NO	NO	1	NO	7.29e-05
2011	Andalucía	Woman	26	Yes	NO	Very Good	NO	NO	No	NO	YES	NO	Medium	Obesity	NO	NO	NO	NO	NO	0	NO	6.03e-05
2011	Andalucía	Woman	66	Yes	NO	Fair	Yes	NO	Not severe	NO	NO	NO	Low	Overweight	Yes	Yes	Yes	Yes	Yes	6	Yes	2.49e-05
2011	Andalucía	Man	46	Yes	NO	Good	NO	NO	No	NO	NO	YES	Low	Overweight	NO	NO	NO	NO	NO	0	NO	7.49e-05
2011	Andalucía	Woman	48	Yes	NO	Good	Yes	Yes	Not severe	Yes	NO	NO	Low		NO	Yes	NO	Yes	Yes	3	NO	7.42e-05
2011	Andalucía	Man	52	Yes	NO	Fair	Yes	Yes	Not severe	Yes	NO	NO	Medium	Overweight	NO	NO	Yes	Yes	Yes	4	NO	7.19e-05
2011	Andalucía	Woman	50	Yes	NO	Fair	Yes	NO	No	NO	NO	NO	High	Overweight	Yes	Yes	NO	NO	NO	3	NO	7.37e-05
2011	Andalucía	Man	56	Yes	NO	Good	NO	Yes	No	NO	NO	NO	Low	Obesity	NO	NO	NO	NO	NO	0	NO	7.29e-05
2011	Andalucía	Woman	65	Yes	Yes	Good	Yes	Yes	No	Yes	NO	NO	Low	Normal Weight	NO	NO	NO	NO	NO	1	NO	2.49e-05
2011	Andalucía	Woman	63	Yes	NO	Fair	Yes	Yes	No	Yes	NO	NO	Low	Overweight	NO	Yes	NO	Yes	Yes	3	NO	4.21e-05
2011	Andalucía	Man	56	Yes	Yes	Fair	NO	NO	No	NO	NO	NO	Low		NO	NO	NO	NO	NO	0	NO	4.86e-05
2011	Andalucía	Man	33	Yes	NO	Good	NO	NO	No	NO	YES	NO	Low	Normal Weight	NO	NO	NO	NO	Yes	0	NO	8.61e-05
2011	Andalucía	Man	72	Yes	NO	Good	Yes	Yes	No	Yes	NO	NO	Low	Obesity	NO	Yes	NO	NO	NO	2	NO	5.44e-05
2011	Andalucía	Woman	76	Yes	NO	Fair	Yes	NO	No	NO	NO	NO	Low		Yes	Yes	NO	Yes	Yes	5	Yes	4.97e-05
2011	Andalucía	Woman	47	Yes	NO	Very Good	Yes	NO	No	NO	NO	YES	Low	Obesity	NO	Yes	NO	NO	NO	1	NO	7.42e-05
2011	Andalucía	Woman	43	Yes	NO	Very Good	NO	NO	No	NO	NO	YES	Low	Normal Weight	NO	NO	NO	NO	NO	0	NO	5.22e-05
2011	Andalucía	Man	35	Yes	NO	Fair	NO	Yes	No	NO	YES	NO	Medium	Obesity	NO	NO	NO	NO	NO	0	NO	5.42e-05
2011	Andalucía	Woman	34	Yes	Yes	Good	NO	NO	No	NO	NO	NO	High	Underweight	NO	NO	NO	NO	NO	0	NO	5.92e-05
2011	Andalucía	Man	32	NO	NO	Good	NO	NO	No	NO	NO	NO	Medium	Overweight	NO	NO	NO	NO	NO	0	NO	0.0002169
2011	Andalucía	Woman	30	Yes	NO	Very Good	NO	NO	No	NO	NO	YES	Low	Normal Weight	NO	NO	NO	NO	NO	0	NO	5.92e-05
2011	Andalucía	Woman	56	NO	NO	Fair	NO	NO	Not severe	NO	YES	YES	Low	Normal Weight	NO	Yes	NO	NO	NO	4	NO	0.0001614
2011	Andalucía	Man	40	Yes	NO	Good	NO	NO	No	NO	YES	NO	Low	Obesity	NO	NO	NO	NO	NO	0	NO	2.71e-05
2011	Andalucía	Man	45	Yes	NO	Good	NO	NO	No	NO	NO	NO	Medium	Overweight	NO	NO	NO	NO	NO	0	NO	5e-05
2011	Andalucía	Man	35	Yes	Yes	Good	Yes	NO	No	NO	NO	YES	Medium	Obesity	NO	NO	Yes	NO	NO	0	NO	5.42e-05
2011	Andalucía	Woman	60	Yes	Yes	Very Good	NO	NO	No	NO	YES	YES	High	Normal Weight	NO	Yes	NO	NO	NO	0	NO	4.21e-05
2011	Andalucía	Man	65	Yes	NO	Fair	Yes	NO	No	NO	NO	YES	High	Obesity	NO	Yes	NO	NO	NO	2	NO	0.0001088
2011	Andalucía	Woman	21	Yes	Yes	Fair	NO	NO	No	NO	NO	NO	Low	Normal Weight	NO	NO	NO	NO	NO	0	NO	8.73e-05
2011	Andalucía	Woman	33	Yes	NO	Good	NO	NO	No	NO	NO	NO	Low	Normal Weight	NO	NO	NO	NO	NO	0	NO	8.88e-05
2011	Andalucía	Man	20	Yes	Yes	Good	NO	NO	No	NO	YES	YES	Low	Overweight	NO	NO	NO	NO	NO	1	NO	0.0001377
2011	Andalucía	Man	35	Yes	Yes	Good	NO	NO	No	NO	YES	NO	Low	Overweight	NO	NO	NO	NO	NO	0	NO	2.71e-05
2011	Andalucía	Man	68	Yes	NO	Bad	Yes	NO	Not severe	NO	NO	NO	Low	Overweight	NO	Yes	NO	NO	NO	4	NO	5.44e-05
2011	Andalucía	Man	88	Yes	NO	Bad	Yes	Yes	Severe	Yes	NO	NO	Low	Overweight	NO	Yes	NO	NO	NO	6	Yes	2.72e-05
2011	Andalucía	Man	56	Yes	NO	Bad	Yes	Yes	Not severe	Yes	NO	NO	Low	Overweight	Yes	Yes	NO	Yes	Yes	7	Yes	4.86e-05
2011	Andalucía	Man	71	Yes	NO	Good	Yes	Yes	No	Yes	YES	NO	Low	Overweight	NO	Yes	NO	NO	NO	3	NO	2.72e-05
2011	Andalucía	Woman	35	Yes	Yes	Good	NO	NO	No	NO	YES	YES	Low	Normal Weight	NO	NO	NO	NO	NO	0	NO	5.23e-05
2011	Andalucía	Man	16	Yes	Yes	Very Good	NO	NO	No	NO	YES	YES	Low	Normal Weight	NO	NO	NO	NO	NO	1	NO	0.0001377
2011	Andalucía	Woman	76	Yes	NO	Bad	Yes	Yes	Not severe	Yes	NO	YES	Low	Overweight	NO	Yes	NO	NO	NO	5	Yes	4.97e-05
2011	Andalucía	Man	16	Yes	Yes	Good	NO	NO	No	NO	NO	YES	Low	Underweight	NO	NO	NO	NO	NO	0	NO	7.95e-05
2011	Andalucía	Woman	41	Yes	NO	Good	NO	NO	No	NO	NO	NO	Low	Obesity	NO	Yes	NO	NO	NO	1	NO	7.54e-05
2011	Andalucía	Man	60	Yes	NO	Fair	Yes	Yes	Severe	Yes	YES	NO	Low	Obesity	NO	Yes	NO	NO	NO	4	NO	0.0001169
2011	Andalucía	Woman	54	Yes	NO	Good	Yes	Yes	Not severe	Yes	YES	NO		Normal Weight	NO	Yes	Yes	NO	NO	2	NO	2.36e-05
2011	Andalucía	Man	56	Yes	NO	Good	Yes	Yes	No	Yes	YES	NO	Low	Obesity	NO	NO	NO	NO	NO	3	NO	4.68e-05
2011	Andalucía	Woman	50	Yes	NO	Bad	NO	NO	Not severe	NO	NO	NO	Low	Overweight	NO	Yes	NO	NO	NO	1	NO	7.09e-05
2011	Andalucía	Man	67	Yes	NO	Bad	Yes	Yes	Not severe	Yes	YES	NO	Low		Yes	Yes	NO	NO	NO	5	Yes	5.24e-05
2011	Andalucía	Man	33	NO	NO	Good	NO	NO	No	NO	YES	NO	Low	Overweight	NO	NO	NO	NO	NO	1	NO	0.0002088
2011	Andalucía	Man	43	Yes	NO	Good	NO	Yes	No	NO	NO	NO	Low	Obesity	NO	Yes	NO	Yes	NO	0	NO	7.82e-05
2011	Andalucía	Woman	63	Yes	NO	Good	Yes	NO	No	NO	NO	NO	Low		Yes	NO	NO	NO	NO	2	NO	6.07e-05
2011	Andalucía	Woman	52	Yes	NO	Good	Yes	NO	No	NO	NO	YES	Low	Normal Weight	NO	NO	NO	NO	NO	0	NO	2.36e-05
2011	Andalucía	Woman	42	Yes	NO	Very Good	NO	NO	No	NO	YES	YES	Low	Normal Weight	NO	Yes	NO	NO	NO	0	NO	5.02e-05
2011	Andalucía	Man	51	Yes	NO	Fair	Yes	NO	No	NO	YES	NO	Low	Overweight	NO	NO	NO	NO	NO	0	NO	6.92e-05
2011	Andalucía	Man	68	Yes	NO	Fair	Yes	Yes	Not severe	Yes	NO	NO	Medium	Overweight	NO	Yes	NO	NO	NO	5	Yes	5.24e-05
2011	Andalucía	Man	17	Yes	Yes	Good	Yes	NO	No	NO	NO	NO	High	Normal Weight	Yes	NO	NO	NO	NO	1	NO	0.0001591
2011	Andalucía	Woman	33	Yes	Yes	Very Good	NO	NO	No	NO	YES	YES	Medium	Normal Weight	NO	NO	NO	NO	NO	0	NO	5.7e-05
2011	Andalucía	Woman	64	Yes	NO	Good	Yes	Yes	Not severe	Yes	NO	NO	Low		NO	Yes	NO	NO	NO	4	NO	2.02e-05
2011	Andalucía	Woman	61	Yes	NO	Very Bad	Yes	NO	Not severe	NO	NO	NO	Low	Overweight	NO	Yes	Yes	Yes	Yes	6	Yes	4.05e-05
2011	Andalucía	Man	38	Yes	NO	Good	NO	NO	No	NO	NO	YES	Medium	Normal Weight	NO	Yes	NO	NO	NO	0	NO	5.22e-05
2011	Andalucía	Woman	30	Yes	Yes	Good	NO	NO	No	NO	YES	NO	Medium	Normal Weight	NO	NO	NO	NO	NO	0	NO	2.85e-05
2011	Andalucía	Man	29	Yes	Yes	Good	NO	NO	No	NO	NO	NO	Low	Overweight	NO	NO	NO	NO	NO	0	NO	3.91e-05
2011	Andalucía	Woman	67	Yes	NO	Good	Yes	Yes	Not severe	Yes	NO	NO	Low		NO	Yes	Yes	NO	NO	3	NO	7.18e-05
2011	Andalucía	Man	53	Yes	NO	Good	Yes	Yes	No	Yes	YES	YES	High	Overweight	NO	NO	NO	NO	NO	1	NO	4.61e-05
2011	Andalucía	Woman	46	Yes	NO	Good	NO	NO	No	NO	NO	YES	Medium	Obesity	NO	NO	NO	NO	NO	0	NO	4.76e-05
2011	Andalucía	Man	46	Yes	Yes	Good	NO	NO	No	NO	NO	YES	Medium	Overweight	NO	NO	NO	NO	NO	0	NO	2.4e-05
2011	Andalucía	Woman	45	Yes	NO	Fair	Yes	NO	No	NO	NO	NO	Low	Obesity	NO	NO	NO	NO	NO	1	NO	4.76e-05
2011	Andalucía	Man	48	Yes	NO	Good	NO	NO	No	NO	NO	YES	Medium	Overweight	NO	NO	NO	NO	NO	0	NO	4.81e-05
2011	Andalucía	Woman	26	Yes	Yes	Very Good	NO	NO	No	NO	YES	NO	Low	Normal Weight	NO	NO	NO	NO	NO	0	NO	5.8e-05
2011	Andalucía	Woman	78	Yes	NO	Fair	Yes	NO	Severe	NO	NO	NO	Low	Obesity	NO	Yes	NO	Yes	Yes	6	Yes	2.39e-05
2011	Andalucía	Woman	59	Yes	Yes	Bad	Yes	Yes	Severe	Yes	NO	NO	Low	Normal Weight	NO	Yes	NO	NO	NO	5	Yes	5.99e-05
2011	Andalucía	Woman	76	Yes	NO	Fair	Yes	Yes	Severe	Yes	NO	NO	Low	Obesity	NO	Yes	Yes	NO	NO	7	Yes	2.39e-05
2011	Andalucía	Man	37	Yes	Yes	Fair	NO	NO	No	NO	NO	NO	High	Overweight	NO	NO	NO	NO	NO	0	NO	7.83e-05
2011	Andalucía	Man	71	Yes	NO	Fair	Yes	NO	Not severe	Yes	NO	NO	Low	Normal Weight	Yes	NO	NO	NO	NO	3	NO	0.0001047
2011	Andalucía	Man	56	Yes	Yes	Bad	Yes	Yes	No	Yes	NO	NO	Low	Obesity	Yes	NO	NO	NO	NO	4	NO	2.34e-05
2011	Andalucía	Woman	38	Yes	NO	Very Good	NO	NO	No	NO	NO	NO	Medium	Normal Weight	NO	NO	NO	Yes	Yes	0	NO	5.03e-05
2011	Andalucía	Woman	39	Yes	NO	Good	NO	NO	No	NO	YES	NO	High	Normal Weight	NO	NO	NO	NO	NO	1	NO	5.03e-05
2011	Andalucía	Woman	23	Yes	Yes	Good	Yes	NO	Not severe	NO	YES	NO	Medium	Normal Weight	NO	Yes	Yes	NO	NO	2	NO	0.000112
2011	Andalucía	Woman	58	Yes	NO	Good	NO	NO	No	NO	NO	NO	High	Normal Weight	NO	Yes	NO	NO	NO	0	NO	2e-05
2011	Andalucía	Woman	34	Yes	NO	Good	NO	NO	No	NO	NO	NO	High	Normal Weight	NO	NO	NO	NO	NO	1	NO	5.7e-05
2011	Andalucía	Man	62	Yes	NO	Good	NO	NO	No	NO	YES	NO	Low	Normal Weight	NO	NO	NO	NO	NO	0	NO	2.34e-05
2011	Andalucía	Woman	51	Yes	Yes	Fair	Yes	NO	Not severe	NO	YES	NO	Low	Normal Weight	NO	NO	NO	Yes	Yes	4	NO	4.73e-05
2011	Andalucía	Woman	20	Yes	Yes	Good	Yes	NO	No	NO	YES	NO	High	Normal Weight	NO	NO	NO	NO	NO	1	NO	0.000112
2011	Andalucía	Woman	47	Yes	NO	Very Good	NO	NO	No	NO	YES	NO	Medium	Overweight	NO	NO	NO	NO	NO	0	NO	7.14e-05
2011	Andalucía	Woman	28	NO	NO	Good	NO	NO	No	NO	NO	NO	Low	Overweight	NO	NO	Yes	NO	NO	1	NO	0.0001779
2011	Andalucía	Man	45	Yes	NO	Very Good	NO	NO	No	NO	YES	NO	Low	Normal Weight	NO	NO	NO	NO	NO	0	NO	4.81e-05
2011	Andalucía	Man	46	Yes	NO	Very Good	NO	NO	No	NO	YES	NO	Low	Overweight	NO	NO	NO	NO	NO	0	NO	4.81e-05
2011	Andalucía	Woman	55	Yes	NO	Good	NO	Yes	Not severe	Yes	YES	NO	Medium	Normal Weight	NO	NO	NO	NO	NO	3	NO	3.99e-05
2011	Andalucía	Man	68	Yes	NO	Bad	Yes	Yes	Severe	Yes	YES	NO	High	Obesity	Yes	Yes	Yes	NO	Yes	6	Yes	5.24e-05
2011	Andalucía	Woman	52	Yes	NO	Good	NO	NO	No	NO	YES	NO	High	Normal Weight	NO	NO	NO	NO	NO	0	NO	7.09e-05
2011	Andalucía	Man	27	Yes	Yes	Fair	NO	NO	Not severe	NO	YES	NO	Low	Normal Weight	NO	Yes	NO	Yes	Yes	2	NO	0.0001173
2011	Andalucía	Man	73	Yes	NO	Very Good	Yes	Yes	No	Yes	NO	YES	High	Overweight	NO	NO	NO	NO	NO	2	NO	2.62e-05
2011	Andalucía	Woman	48	Yes	NO	Fair	NO	Yes	Severe	NO	YES	NO	Medium		Yes	Yes	Yes	NO	NO	3	NO	7.14e-05
2011	Andalucía	Man	50	Yes	NO	Very Good	Yes	Yes	No	Yes	NO	YES	Low	Overweight	NO	NO	Yes	NO	NO	4	NO	6.92e-05
2011	Andalucía	Man	49	Yes	NO	Good	NO	NO	Not severe	NO	YES	NO	Low	Obesity	NO	Yes	NO	NO	NO	1	NO	9.61e-05
2011	Andalucía	Man	48	Yes	NO	Bad	Yes	Yes	Severe	NO	YES	NO	Low	Obesity	NO	NO	NO	Yes	Yes	4	NO	9.61e-05
2011	Andalucía	Woman	34	Yes	NO	Fair	Yes	NO	Severe	NO	NO	NO	Low	Normal Weight	NO	Yes	NO	NO	NO	3	NO	5.7e-05
2011	Andalucía	Man	26	Yes	Yes	Very Good	Yes	NO	No	NO	YES	NO	Low	Normal Weight	NO	Yes	Yes	NO	NO	0	NO	3.91e-05
2011	Andalucía	Woman	33	Yes	NO	Good	NO	NO	No	NO	NO	NO	High	Normal Weight	NO	NO	NO	NO	NO	0	NO	8.55e-05
2011	Andalucía	Woman	37	Yes	Yes	Good	NO	NO	No	NO	NO	NO	Low	Normal Weight	NO	NO	NO	NO	NO	1	NO	2.52e-05
2011	Andalucía	Woman	52	Yes	NO	Good	NO	Yes	Not severe	NO	NO	NO	Low	Obesity	NO	Yes	NO	NO	NO	2	NO	0.0001182
2011	Andalucía	Man	63	Yes	NO	Fair	Yes	Yes	No	Yes	YES	NO	Low	Overweight	NO	NO	Yes	NO	NO	1	NO	4.68e-05
2011	Andalucía	Woman	49	NO	NO	Fair	Yes	NO	Not severe	NO	YES	NO	Low	Overweight	NO	NO	NO	NO	NO	1	NO	0.0001639
2011	Andalucía	Man	19	Yes	Yes	Good	Yes	NO	Not severe	NO	NO	YES	Low	Normal Weight	NO	NO	NO	NO	NO	0	NO	7.95e-05
2011	Andalucía	Man	51	Yes	NO	Bad	Yes	Yes	Not severe	NO	NO	NO	Low	Obesity	NO	NO	NO	NO	NO	2	NO	4.61e-05
2011	Andalucía	Woman	40	Yes	NO	Fair	NO	NO	No	NO	YES	NO	Medium	Normal Weight	NO	Yes	NO	NO	NO	1	NO	2.51e-05
2011	Andalucía	Man	22	Yes	Yes	Good	NO	NO	No	NO	YES	NO	Low	Underweight	NO	NO	Yes	NO	NO	0	NO	5.3e-05
2011	Andalucía	Woman	32	Yes	NO	Good	Yes	NO	No	NO	NO	NO	Low	Overweight	NO	NO	NO	NO	NO	2	NO	5.7e-05
2011	Andalucía	Man	37	Yes	NO	Very Good	NO	NO	No	NO	NO	YES	Medium	Obesity	NO	NO	NO	NO	NO	0	NO	5.22e-05
2011	Andalucía	Woman	41	Yes	NO	Good	Yes	Yes	No	NO	NO	NO	Low	Obesity	NO	NO	NO	NO	NO	2	NO	5.02e-05
2011	Andalucía	Woman	40	Yes	NO	Very Good	Yes	Yes	No	NO	NO	NO	Low	Overweight	NO	Yes	NO	NO	NO	0	NO	0.0001005
2011	Andalucía	Woman	63	Yes	NO	Bad	Yes	Yes	Severe	Yes	YES	NO	Low	Obesity	NO	Yes	NO	Yes	NO	7	Yes	6.07e-05
2011	Andalucía	Woman	73	Yes	NO	Fair	Yes	Yes	Not severe	Yes	NO	NO	Low	Normal Weight	Yes	Yes	NO	Yes	Yes	7	Yes	2.39e-05
2011	Andalucía	Man	56	Yes	Yes	Fair	Yes	NO	No	NO	NO	NO	Low		NO	Yes	Yes	NO	NO	2	NO	2.34e-05
2011	Andalucía	Woman	55	Yes	NO	Good	Yes	NO	No	NO	NO	NO	High	Normal Weight	NO	Yes	NO	NO	NO	1	NO	5.99e-05
2011	Andalucía	Man	68	Yes	Yes	Good	Yes	NO	No	NO	NO	NO	Low	Obesity	NO	NO	NO	Yes	NO	1	NO	2.62e-05
2011	Andalucía	Woman	76	Yes	NO	Fair	Yes	Yes	No	Yes	NO	NO	Low	Overweight	NO	Yes	NO	NO	NO	4	NO	4.78e-05
2011	Andalucía	Man	40	Yes	NO	Very Good	NO	NO	No	Yes	YES	NO	Medium	Obesity	Yes	NO	NO	NO	NO	1	NO	5.21e-05
2011	Andalucía	Woman	75	Yes	NO	Good	Yes	Yes	No	Yes	NO	NO	Low		NO	Yes	NO	NO	NO	5	Yes	2.39e-05
2011	Andalucía	Woman	55	Yes	Yes	Bad	Yes	NO	No	NO	YES	NO	Low	Normal Weight	NO	NO	Yes	Yes	Yes	3	NO	2e-05
2011	Andalucía	Man	33	Yes	NO	Very Good	NO	NO	No	NO	NO	NO	Medium	Overweight	NO	NO	NO	NO	NO	0	NO	8.29e-05
2011	Andalucía	Man	41	Yes	NO	Very Good	NO	NO	No	NO	NO	YES	Medium	Overweight	NO	NO	NO	NO	NO	1	NO	0.0001042
2011	Andalucía	Woman	64	Yes	NO	Fair	Yes	NO	Not severe	NO	YES	NO	Low	Overweight	NO	Yes	Yes	Yes	Yes	6	Yes	2.02e-05
2011	Andalucía	Man	28	Yes	Yes	Very Good	NO	NO	No	NO	NO	YES	Medium	Overweight	NO	NO	NO	NO	NO	0	NO	3.91e-05
2011	Andalucía	Woman	52	Yes	NO	Fair	NO	NO	Not severe	NO	NO	NO	Low	Normal Weight	NO	Yes	NO	Yes	Yes	4	NO	4.73e-05
2011	Andalucía	Woman	64	Yes	NO	Good	NO	NO	Not severe	NO	NO	NO	Low	Obesity	Yes	Yes	Yes	NO	NO	7	Yes	2.02e-05
2011	Andalucía	Woman	22	Yes	Yes	Good	NO	NO	No	NO	NO	NO	Low	Overweight	NO	NO	NO	NO	NO	0	NO	8.4e-05
2011	Andalucía	Woman	31	Yes	NO	Good	NO	Yes	No	NO	YES	NO	Medium	Overweight	NO	NO	NO	NO	NO	1	NO	2.85e-05
2011	Andalucía	Man	26	Yes	Yes	Good	NO	NO	No	NO	NO	YES	Low	Overweight	NO	NO	NO	NO	NO	0	NO	7.82e-05
2011	Andalucía	Woman	52	Yes	NO	Good	Yes	NO	No	NO	YES	NO	Low	Obesity	NO	Yes	NO	NO	NO	0	NO	7.75e-05
2011	Andalucía	Woman	29	Yes	Yes	Good	Yes	NO	Not severe	NO	YES	NO	Low	Normal Weight	NO	Yes	NO	NO	NO	1	NO	6.34e-05
2011	Andalucía	Woman	72	Yes	NO	Very Bad	Yes	Yes	Severe	Yes	NO	NO	Medium	Overweight	Yes	Yes	NO	Yes	Yes	9	Yes	5.23e-05
2011	Andalucía	Man	51	Yes	Yes	Good	NO	NO	No	NO	NO	NO	Low	Obesity	NO	NO	NO	NO	NO	0	NO	5.04e-05
2011	Andalucía	Man	41	Yes	NO	Good	NO	NO	No	NO	YES	NO	Medium	Obesity	NO	NO	NO	NO	NO	0	NO	8.55e-05
2011	Andalucía	Woman	76	Yes	NO	Good	Yes	NO	No	NO	NO	NO	Medium	Overweight	NO	NO	NO	NO	NO	1	NO	5.23e-05
2011	Andalucía	Woman	49	Yes	NO	Good	NO	NO	No	NO	NO	NO	Medium	Overweight	NO	NO	NO	NO	NO	1	NO	7.81e-05
2011	Andalucía	Woman	36	Yes	NO	Very Good	NO	NO	No	NO	NO	NO	High	Normal Weight	NO	NO	NO	NO	NO	1	NO	5.5e-05
2011	Andalucía	Man	50	Yes	NO	Fair	NO	NO	Severe	NO	NO	NO	Medium	Overweight	NO	NO	NO	NO	NO	2	NO	0.0001008
2011	Andalucía	Man	32	Yes	NO	Very Good	NO	NO	No	NO	NO	NO	Medium	Overweight	NO	NO	NO	NO	NO	0	NO	9.06e-05
2011	Andalucía	Man	52	Yes	NO	Good	NO	NO	No	NO	YES	NO	Low	Normal Weight	NO	Yes	NO	NO	NO	2	NO	0.0001008
2011	Andalucía	Man	63	Yes	NO	Fair	Yes	NO	No	NO	NO	NO	Low	Overweight	NO	NO	NO	NO	NO	1	NO	5.11e-05
2011	Andalucía	Woman	55	Yes	NO	Bad	Yes	NO	No	NO	YES	NO	Low	Normal Weight	NO	Yes	NO	NO	Yes	1	NO	6.54e-05
2011	Andalucía	Man	23	Yes	Yes	Good	Yes	NO	No	NO	NO	NO	Medium	Normal Weight	NO	NO	Yes	NO	NO	0	NO	0.0001159
2011	Andalucía	Woman	53	Yes	NO	Bad	Yes	NO	Not severe	NO	YES	NO	Medium	Obesity	NO	Yes	NO	NO	NO	2	NO	2.58e-05
2011	Andalucía	Woman	37	Yes	NO	Good	NO	NO	No	NO	NO	NO	High	Underweight	NO	Yes	NO	NO	NO	1	NO	5.5e-05
2011	Andalucía	Woman	42	Yes	NO	Fair	NO	NO	Not severe	NO	NO	NO	Low	Normal Weight	NO	Yes	NO	Yes	NO	0	NO	5.49e-05
2011	Andalucía	Man	59	Yes	Yes	Fair	Yes	NO	No	NO	YES	NO	Low		NO	Yes	NO	NO	NO	1	NO	2.56e-05
2011	Andalucía	Man	36	Yes	NO	Good	NO	NO	No	NO	NO	YES	High	Overweight	NO	NO	NO	NO	NO	0	NO	5.7e-05
2011	Andalucía	Woman	41	Yes	NO	Good	NO	NO	No	NO	NO	YES	Medium	Normal Weight	NO	NO	NO	NO	NO	1	NO	5.49e-05
2011	Andalucía	Man	38	Yes	NO	Good	NO	NO	No	NO	NO	YES	Low	Normal Weight	NO	NO	NO	NO	NO	0	NO	0.0001141
2011	Andalucía	Woman	34	Yes	NO	Good	Yes	NO	No	NO	NO	NO	High	Normal Weight	Yes	NO	NO	NO	NO	1	NO	3.11e-05
2011	Andalucía	Man	32	Yes	NO	Good	NO	NO	No	NO	NO	NO	Low	Overweight	NO	NO	NO	NO	NO	0	NO	9.06e-05
2011	Andalucía	Woman	49	Yes	NO	Good	NO	NO	No	NO	YES	YES	Medium	Overweight	NO	NO	NO	NO	NO	0	NO	2.6e-05
2011	Andalucía	Woman	52	Yes	NO	Bad	NO	NO	No	NO	NO	NO	Medium	Normal Weight	NO	NO	NO	NO	Yes	0	NO	2.58e-05
2011	Andalucía	Woman	77	Yes	NO	Good	Yes	NO	No	Yes	NO	YES	Low	Obesity	NO	NO	NO	NO	NO	1	NO	2.61e-05
2011	Andalucía	Man	67	Yes	NO	Good	NO	Yes	No	Yes	NO	YES	Low	Overweight	NO	NO	NO	NO	NO	2	NO	5.72e-05
2011	Andalucía	Woman	20	Yes	Yes	Very Good	NO	NO	No	NO	NO	NO	Low	Normal Weight	NO	NO	NO	NO	NO	1	NO	0.0001225
2011	Andalucía	Man	42	Yes	NO	Good	NO	NO	No	NO	NO	NO	Low	Obesity	NO	NO	NO	NO	NO	0	NO	5.7e-05
2011	Andalucía	Woman	34	Yes	NO	Good	Yes	NO	No	NO	NO	YES	High	Normal Weight	NO	NO	Yes	NO	NO	4	NO	6.23e-05
2011	Andalucía	Man	50	Yes	NO	Good	NO	NO	No	NO	NO	YES	Low	Normal Weight	NO	NO	NO	NO	NO	0	NO	7.56e-05
2011	Andalucía	Woman	29	Yes	Yes	Good	Yes	NO	No	NO	NO	YES	Low	Normal Weight	NO	Yes	NO	NO	NO	3	NO	3.17e-05
2011	Andalucía	Man	31	Yes	NO	Good	NO	NO	No	NO	NO	YES	High	Normal Weight	NO	NO	NO	NO	NO	1	NO	9.06e-05
2011	Andalucía	Woman	36	Yes	NO	Good	NO	NO	No	NO	NO	YES	High	Normal Weight	NO	NO	NO	NO	NO	0	NO	5.5e-05
2011	Andalucía	Man	50	Yes	NO	Good	NO	NO	No	NO	NO	YES	Medium	Overweight	NO	NO	NO	NO	NO	0	NO	0.0001008
2011	Andalucía	Man	36	Yes	Yes	Very Bad	Yes	NO	Severe	NO	NO	NO	Low	Overweight	NO	Yes	NO	NO	NO	4	NO	8.56e-05
2011	Andalucía	Woman	22	Yes	Yes	Good	NO	NO	No	NO	YES	YES	Low	Normal Weight	NO	NO	NO	NO	NO	0	NO	9.18e-05
2011	Andalucía	Woman	57	Yes	NO	Good	Yes	NO	No	NO	NO	YES	High	Normal Weight	NO	NO	Yes	NO	NO	2	NO	4.36e-05
2011	Andalucía	Man	53	Yes	NO	Fair	Yes	NO	No	NO	NO	YES	Low	Overweight	NO	NO	NO	NO	NO	1	NO	7.56e-05
2011	Andalucía	Woman	81	Yes	NO	Fair	NO	Yes	No	NO	NO	YES	Low		NO	NO	NO	NO	NO	1	NO	5.23e-05
2011	Andalucía	Woman	44	Yes	NO	Good	NO	NO	No	NO	YES	YES	Medium	Obesity	NO	NO	NO	NO	NO	0	NO	8.24e-05
2011	Andalucía	Woman	40	Yes	NO	Very Good	Yes	NO	No	NO	NO	YES	Medium	Normal Weight	NO	NO	NO	NO	NO	1	NO	5.49e-05
2011	Andalucía	Woman	43	Yes	NO	Very Good	NO	NO	No	NO	NO	NO	Medium	Normal Weight	NO	NO	NO	NO	NO	0	NO	5.49e-05
2011	Andalucía	Man	22	Yes	Yes	Very Good	Yes	NO	No	NO	NO	NO	High	Normal Weight	NO	NO	Yes	NO	NO	0	NO	0.0001159
2011	Andalucía	Man	57	Yes	NO	Good	Yes	Yes	Severe	Yes	NO	YES	High	Normal Weight	Yes	NO	NO	Yes	NO	2	NO	0.0001023
2011	Andalucía	Man	47	Yes	NO	Good	NO	Yes	No	Yes	NO	YES	Medium	Overweight	NO	NO	NO	NO	NO	2	NO	7.88e-05
2011	Andalucía	Woman	85	Yes	NO	Very Good	NO	NO	No	NO	YES	NO	Medium	Overweight	NO	NO	NO	NO	NO	1	NO	2.61e-05
2011	Andalucía	Man	72	Yes	NO	Good	NO	NO	No	NO	NO	NO	Low	Overweight	NO	NO	NO	NO	NO	1	NO	2.86e-05
2011	Andalucía	Woman	27	Yes	Yes	Very Good	NO	NO	No	NO	NO	YES	Low	Normal Weight	NO	NO	NO	NO	NO	0	NO	0.0001269
2011	Andalucía	Woman	59	Yes	NO	Good	NO	NO	Not severe	NO	YES	YES	Medium	Overweight	NO	Yes	NO	NO	NO	1	NO	4.36e-05
2011	Andalucía	Woman	84	Yes	NO	Fair	Yes	Yes	No	Yes	NO	NO	Low		NO	Yes	NO	NO	NO	3	NO	5.23e-05
2011	Andalucía	Man	34	Yes	NO	Good	NO	NO	No	NO	NO	YES	Low	Normal Weight	NO	NO	NO	NO	NO	0	NO	9.06e-05
2011	Andalucía	Woman	73	Yes	NO	Good	Yes	NO	Not severe	NO	NO	YES	Medium	Obesity	NO	Yes	NO	Yes	Yes	5	Yes	2.61e-05
2011	Andalucía	Man	71	Yes	NO	Good	Yes	Yes	No	Yes	NO	NO	Medium	Obesity	NO	Yes	NO	NO	NO	3	NO	5.72e-05
2011	Andalucía	Woman	19	Yes	Yes	Good	Yes	NO	Not severe	NO	NO	NO	Low		NO	Yes	NO	NO	NO	1	NO	6.05e-05
2011	Andalucía	Man	45	Yes	NO	Fair	Yes	NO	Severe	NO	YES	NO	Low	Normal Weight	NO	NO	NO	NO	NO	3	NO	5.25e-05
2011	Andalucía	Woman	33	Yes	NO	Good	NO	NO	No	NO	NO	NO	High		Yes	Yes	NO	NO	NO	1	NO	6.23e-05
2011	Andalucía	Man	50	Yes	Yes	Good	Yes	NO	No	Yes	YES	NO	Low		Yes	NO	NO	NO	NO	2	NO	2.52e-05
2011	Andalucía	Woman	64	Yes	NO	Fair	Yes	NO	Not severe	NO	NO	NO	Low		NO	Yes	NO	Yes	Yes	5	Yes	0.0001106
2011	Andalucía	Woman	31	Yes	Yes	Fair	Yes	NO	No	NO	YES	NO	Medium		NO	Yes	NO	Yes	Yes	3	NO	0.0001246
2011	Andalucía	Woman	78	Yes	NO	Good	Yes	Yes	No	Yes	NO	NO	Low		NO	NO	NO	NO	NO	3	NO	5.23e-05
2011	Andalucía	Man	29	Yes	NO	Very Good	NO	NO	No	NO	NO	YES	Medium	Overweight	NO	NO	NO	NO	NO	0	NO	8.55e-05
2011	Andalucía	Man	20	Yes	Yes	Very Good	NO	NO	No	NO	NO	YES	Low	Normal Weight	NO	NO	NO	NO	NO	0	NO	0.0001449
2011	Andalucía	Man	71	Yes	NO	Fair	Yes	Yes	No	Yes	NO	NO	Low	Overweight	NO	NO	NO	NO	NO	5	Yes	5.72e-05
2011	Andalucía	Woman	51	Yes	NO	Bad	Yes	Yes	Not severe	Yes	NO	NO	Low		Yes	Yes	NO	Yes	Yes	5	Yes	0.0001034
2011	Andalucía	Man	39	Yes	NO	Very Good	NO	Yes	No	NO	NO	YES	High	Overweight	NO	NO	NO	NO	NO	0	NO	5.7e-05
2011	Andalucía	Woman	46	Yes	NO	Good	Yes	NO	No	NO	NO	YES	Low	Obesity	NO	Yes	NO	NO	NO	3	NO	0.0001041
2011	Andalucía	Man	21	Yes	Yes	Good	NO	NO	No	NO	YES	NO	Medium	Normal Weight	NO	NO	NO	NO	NO	1	NO	5.8e-05
2011	Andalucía	Man	49	Yes	NO	Good	NO	NO	No	NO	NO	YES	High	Normal Weight	NO	NO	NO	NO	NO	0	NO	2.63e-05
2011	Andalucía	Man	28	Yes	Yes	Very Good	NO	NO	No	NO	YES	YES	Low	Normal Weight	NO	NO	NO	NO	NO	0	NO	4.27e-05
2011	Andalucía	Woman	67	Yes	NO	Fair	Yes	Yes	Not severe	NO	NO	NO	Low	Obesity	NO	Yes	Yes	NO	NO	5	Yes	7.84e-05
2011	Andalucía	Man	52	Yes	NO	Good	Yes	Yes	No	Yes	NO	NO	Low	Overweight	Yes	NO	NO	NO	NO	2	NO	7.56e-05
2011	Andalucía	Man	63	Yes	Yes	Fair	Yes	NO	Severe	NO	YES	NO	Medium	Overweight	NO	NO	NO	Yes	Yes	3	NO	2.56e-05
2011	Andalucía	Woman	93	Yes	NO	Good	Yes	NO	Severe	Yes	NO	NO	Low	Normal Weight	Yes	Yes	NO	NO	NO	5	Yes	5.23e-05
2011	Andalucía	Woman	80	Yes	NO	Bad	Yes	Yes	Not severe	Yes	NO	NO	Medium	Obesity	NO	Yes	NO	NO	NO	5	Yes	2.61e-05
2011	Andalucía	Woman	86	Yes	Yes	Fair	Yes	NO	Not severe	NO	NO	NO	Low	Overweight	Yes	NO	NO	NO	NO	2	NO	2.61e-05
2011	Andalucía	Man	38	Yes	NO	Good	NO	NO	No	NO	YES	YES	Low	Overweight	NO	NO	NO	NO	NO	0	NO	5.7e-05
2011	Andalucía	Woman	40	Yes	NO	Very Good	NO	NO	No	NO	YES	NO	Low	Normal Weight	NO	NO	NO	NO	NO	0	NO	8.24e-05
2011	Andalucía	Woman	22	Yes	Yes	Very Good	NO	NO	No	NO	NO	NO	Low	Normal Weight	NO	NO	NO	NO	NO	0	NO	6.12e-05
2011	Andalucía	Woman	40	Yes	NO	Good	NO	Yes	No	NO	NO	NO	Low	Normal Weight	NO	NO	NO	NO	NO	1	NO	5.49e-05
2011	Andalucía	Woman	52	Yes	Yes	Good	Yes	NO	No	NO	NO	NO	Medium	Normal Weight	NO	NO	NO	NO	NO	2	NO	2.58e-05
2011	Andalucía	Man	69	Yes	NO	Good	Yes	Yes	No	Yes	NO	YES	Low	Overweight	NO	NO	NO	NO	NO	2	NO	2.86e-05
2011	Andalucía	Man	54	Yes	NO	Very Good	NO	NO	No	NO	NO	NO	Low	Obesity	NO	NO	NO	NO	NO	0	NO	7.56e-05
2011	Andalucía	Man	70	Yes	NO	Good	Yes	Yes	No	NO	NO	NO	Low	Obesity	NO	NO	NO	NO	NO	0	NO	5.72e-05
2011	Andalucía	Woman	96	Yes	NO	Good	Yes	NO	Severe	Yes	NO	NO	Low	Overweight	Yes	NO	NO	Yes	Yes	6	Yes	2.61e-05
2011	Andalucía	Man	84	Yes	NO	Good	Yes	Yes	No	Yes	NO	NO	High	Normal Weight	Yes	NO	NO	NO	NO	3	NO	5.72e-05
2011	Andalucía	Man	78	Yes	NO	Good	Yes	Yes	Not severe	Yes	NO	NO	Low	Obesity	NO	NO	NO	NO	NO	3	NO	2.86e-05
2011	Andalucía	Man	44	Yes	Yes	Bad	Yes	NO	Not severe	NO	YES	NO	Medium	Overweight	Yes	Yes	NO	NO	NO	2	NO	2.85e-05
2011	Andalucía	Man	39	Yes	NO	Good	NO	NO	No	NO	NO	NO	Low	Obesity	NO	NO	NO	NO	NO	0	NO	5.7e-05
2011	Andalucía	Woman	37	Yes	Yes	Good	NO	NO	No	NO	NO	NO	High	Overweight	NO	NO	NO	NO	NO	0	NO	5.5e-05
2011	Andalucía	Woman	54	Yes	Yes	Good	NO	NO	No	NO	NO	NO	Low		NO	NO	NO	NO	NO	0	NO	2.58e-05
2011	Andalucía	Woman	23	Yes	Yes	Good	NO	NO	No	NO	NO	NO	High	Normal Weight	NO	NO	NO	NO	NO	0	NO	0.0001531
2011	Andalucía	Man	48	Yes	Yes	Good	NO	NO	No	NO	NO	NO	Medium	Overweight	NO	NO	NO	NO	NO	0	NO	2.63e-05
2011	Andalucía	Man	30	Yes	NO	Good	NO	NO	No	NO	YES	YES	Medium	Normal Weight	NO	NO	NO	NO	NO	0	NO	9.06e-05
2011	Andalucía	Woman	57	Yes	NO	Fair	NO	NO	Not severe	NO	YES	NO	High		NO	NO	NO	Yes	Yes	4	NO	4.36e-05
2011	Andalucía	Man	65	Yes	NO	Fair	Yes	Yes	No	Yes	NO	NO	Low	Overweight	NO	Yes	NO	NO	NO	2	NO	2.86e-05
2011	Andalucía	Woman	56	Yes	NO	Very Good	NO	NO	No	NO	NO	NO	Low	Normal Weight	NO	NO	NO	NO	NO	0	NO	6.54e-05
2011	Andalucía	Man	70	Yes	NO	Good	Yes	NO	No	NO	NO	NO	Low	Overweight	NO	NO	NO	NO	NO	1	NO	2.86e-05
2011	Andalucía	Woman	30	Yes	Yes	Very Good	NO	NO	No	NO	NO	NO		Normal Weight	NO	NO	NO	NO	NO	1	NO	0.0001246
2011	Andalucía	Woman	32	Yes	NO	Very Good	NO	NO	No	NO	NO	NO	Low	Normal Weight	NO	NO	NO	NO	NO	0	NO	6.23e-05
2011	Andalucía	Man	36	Yes	NO	Good	NO	NO	No	NO	NO	YES	High	Obesity	NO	NO	NO	NO	NO	0	NO	5.7e-05
2011	Andalucía	Man	41	Yes	NO	Bad	Yes	NO	Severe	NO	NO	NO	Medium	Normal Weight	NO	NO	NO	NO	NO	2	NO	8.55e-05
2011	Andalucía	Man	60	Yes	NO	Fair	NO	NO	No	NO	NO	NO	Medium	Normal Weight	NO	NO	NO	NO	NO	1	NO	5.11e-05
2011	Andalucía	Woman	67	Yes	NO	Fair	NO	NO	No	NO	NO	NO	Medium	Underweight	NO	Yes	NO	NO	NO	0	NO	7.84e-05
2011	Andalucía	Woman	76	Yes	NO	Bad	Yes	Yes	Severe	Yes	NO	NO	Low	Overweight	Yes	Yes	NO	Yes	Yes	9	Yes	5.23e-05
2011	Andalucía	Man	37	Yes	Yes	Good	NO	NO	No	NO	NO	NO	Medium	Overweight	NO	NO	NO	NO	NO	0	NO	8.56e-05
2011	Andalucía	Woman	17	Yes	Yes	Very Good	NO	NO	No	NO	NO	NO	Low	Normal Weight	NO	NO	NO	NO	NO	1	NO	0.0001209
2011	Andalucía	Woman	57	Yes	NO	Bad	Yes	NO	Not severe	NO	YES	NO	Low	Normal Weight	NO	Yes	NO	Yes	Yes	5	Yes	2.18e-05
2011	Andalucía	Woman	74	Yes	NO	Bad	Yes	NO	Not severe	NO	NO	NO	Low	Normal Weight	Yes	NO	NO	NO	NO	3	NO	2.61e-05
2011	Andalucía	Woman	33	Yes	Yes	Very Good	NO	NO	No	NO	YES	YES	Medium	Normal Weight	NO	NO	NO	NO	NO	0	NO	9.34e-05
2011	Andalucía	Woman	38	Yes	NO	Good	Yes	NO	Not severe	NO	NO	NO	Medium	Normal Weight	NO	NO	Yes	NO	NO	0	NO	5.76e-05
2011	Andalucía	Man	28	Yes	NO	Bad	NO	Yes	Severe	NO	NO	NO	Medium	Obesity	NO	Yes	NO	NO	NO	2	NO	8.95e-05
2011	Andalucía	Woman	90	Yes	NO	Fair	Yes	Yes	Severe	Yes	NO	NO			NO	NO	NO	NO	NO	5	Yes	2.74e-05
2011	Andalucía	Man	52	Yes	Yes	Good	Yes	Yes	No	Yes	YES	NO	Low		NO	NO	NO	NO	NO	2	NO	5.28e-05
2011	Andalucía	Man	61	Yes	NO	Good	Yes	Yes	Not severe	Yes	NO	NO	High	Obesity	Yes	NO	NO	NO	NO	3	NO	8.03e-05
2011	Andalucía	Woman	76	Yes	NO	Good	NO	Yes	Not severe	Yes	NO	NO	Medium	Overweight	NO	NO	NO	NO	NO	2	NO	5.47e-05
2011	Andalucía	Man	42	Yes	NO	Very Good	NO	NO	No	NO	YES	YES	Low	Normal Weight	NO	NO	NO	NO	NO	1	NO	5.96e-05
2011	Andalucía	Man	41	Yes	NO	Good	Yes	NO	No	NO	NO	YES	Medium	Normal Weight	NO	Yes	Yes	NO	NO	2	NO	5.96e-05
2011	Andalucía	Woman	31	Yes	Yes	Bad	Yes	NO	Not severe	NO	YES	NO	Low	Normal Weight	NO	NO	Yes	NO	NO	2	NO	6.52e-05
2011	Andalucía	Man	59	Yes	NO	Very Good	NO	NO	No	NO	NO	YES	Low	Obesity	NO	NO	NO	NO	NO	0	NO	0.000107
2011	Andalucía	Man	32	Yes	NO	Good	Yes	NO	No	NO	NO	NO	Low	Overweight	NO	Yes	NO	Yes	NO	0	NO	9.48e-05
2011	Andalucía	Woman	40	Yes	Yes	Good	NO	NO	Not severe	NO	YES	NO	Low	Overweight	NO	NO	NO	Yes	Yes	0	NO	5.75e-05
2011	Andalucía	Woman	33	Yes	NO	Good	NO	NO	No	NO	NO	NO	Low	Normal Weight	NO	NO	NO	Yes	NO	0	NO	6.52e-05
2011	Andalucía	Woman	35	Yes	Yes	Very Good	Yes	NO	No	NO	NO	NO	Medium	Obesity	NO	Yes	NO	Yes	NO	1	NO	2.88e-05
2011	Andalucía	Man	56	Yes	NO	Fair	Yes	NO	No	Yes	YES	NO	Low	Overweight	Yes	Yes	NO	NO	NO	3	NO	8.03e-05
2011	Andalucía	Man	32	Yes	NO	Good	Yes	NO	No	NO	YES	NO	Low	Normal Weight	NO	NO	NO	NO	NO	0	NO	9.48e-05
2011	Andalucía	Woman	33	Yes	NO	Good	NO	Yes	Not severe	NO	NO	NO	Low	Normal Weight	NO	NO	NO	NO	NO	0	NO	6.52e-05
2011	Andalucía	Man	31	Yes	NO	Good	NO	NO	No	NO	NO	YES	Low	Normal Weight	NO	Yes	NO	NO	NO	0	NO	9.48e-05
2011	Andalucía	Woman	36	Yes	NO	Fair	Yes	NO	Not severe	NO	NO	NO	Medium	Normal Weight	NO	Yes	NO	NO	NO	1	NO	5.76e-05
2011	Andalucía	Man	42	Yes	NO	Good	NO	NO	No	NO	NO	NO	High	Overweight	NO	NO	NO	NO	NO	0	NO	5.96e-05
2011	Andalucía	Woman	32	Yes	NO	Good	Yes	NO	Not severe	NO	YES	NO	Low	Normal Weight	NO	NO	NO	NO	Yes	0	NO	3.26e-05
2011	Andalucía	Woman	34	Yes	NO	Good	NO	NO	Severe	NO	NO	NO	High	Overweight	NO	Yes	Yes	NO	NO	0	NO	6.52e-05
2011	Andalucía	Man	40	Yes	NO	Very Good	NO	Yes	No	NO	YES	NO	High	Normal Weight	NO	NO	NO	NO	NO	0	NO	5.96e-05
2011	Andalucía	Man	55	Yes	NO	Fair	Yes	Yes	No	Yes	NO	NO	Medium	Overweight	Yes	Yes	NO	Yes	NO	4	NO	8.03e-05
2011	Andalucía	Woman	34	Yes	NO	Fair	Yes	NO	Severe	NO	NO	NO	Medium	Normal Weight	NO	Yes	NO	NO	NO	2	NO	0.0001304
2011	Andalucía	Woman	70	Yes	NO	Bad	Yes	Yes	Not severe	Yes	NO	NO	Low		Yes	Yes	NO	Yes	Yes	6	Yes	5.47e-05
2011	Andalucía	Man	78	Yes	NO	Good	Yes	NO	No	NO	YES	NO	Low	Obesity	NO	NO	NO	NO	NO	0	NO	5.99e-05
2011	Andalucía	Woman	47	Yes	NO	Fair	Yes	NO	Not severe	NO	NO	NO	Medium	Normal Weight	NO	NO	NO	NO	NO	1	NO	8.18e-05
2011	Andalucía	Man	37	Yes	Yes	Good	NO	NO	No	NO	NO	NO	Low		NO	NO	NO	Yes	NO	0	NO	8.96e-05
2011	Andalucía	Man	48	Yes	NO	Fair	NO	NO	Not severe	NO	YES	NO	Low	Normal Weight	NO	Yes	NO	NO	NO	2	NO	4.7e-05
2011	Andalucía	Man	29	NO	NO	Very Good	NO	NO	No	NO	NO	NO	Medium	Obesity	NO	NO	NO	NO	NO	0	NO	0.0002891
2011	Andalucía	Man	37	Yes	NO	Good	NO	NO	No	NO	NO	NO	Medium	Normal Weight	NO	NO	NO	NO	NO	0	NO	5.11e-05
2011	Andalucía	Man	42	Yes	NO	Very Good	NO	NO	Not severe	NO	NO	YES	Medium	Normal Weight	NO	NO	NO	NO	NO	2	NO	5.1e-05
2011	Andalucía	Man	53	Yes	NO	Good	Yes	NO	No	NO	NO	YES	High	Overweight	NO	Yes	NO	NO	NO	1	NO	6.77e-05
2011	Andalucía	Man	40	Yes	NO	Good	NO	Yes	No	Yes	NO	NO	Medium	Obesity	NO	NO	NO	NO	NO	1	NO	2.55e-05
2011	Andalucía	Woman	16	Yes	Yes	Very Good	NO	NO	No	NO	NO	YES	Low	Normal Weight	NO	NO	NO	NO	NO	0	NO	0.0001083
2011	Andalucía	Man	55	Yes	NO	Good	NO	NO	No	NO	YES	NO	Low	Overweight	NO	NO	NO	NO	NO	0	NO	9.15e-05
2011	Andalucía	Woman	50	Yes	NO	Fair	NO	NO	No	NO	NO	NO	Low	Normal Weight	NO	Yes	NO	NO	NO	0	NO	6.94e-05
2011	Andalucía	Woman	47	Yes	NO	Good	NO	NO	No	NO	YES	NO	Low	Obesity	NO	NO	NO	NO	NO	0	NO	4.66e-05
2011	Andalucía	Man	43	Yes	NO	Very Good	NO	NO	No	NO	NO	YES	Medium	Overweight	NO	NO	NO	NO	NO	0	NO	5.1e-05
2011	Andalucía	Man	49	Yes	NO	Good	NO	NO	No	NO	NO	YES	High	Normal Weight	NO	NO	NO	NO	NO	1	NO	2.35e-05
2011	Andalucía	Woman	37	NO	Yes	Good	NO	NO	No	NO	YES	YES	Low	Obesity	NO	Yes	NO	NO	NO	1	NO	0.0001647
2011	Andalucía	Man	38	Yes	NO	Very Good	NO	NO	No	NO	YES	YES	Medium	Normal Weight	NO	NO	NO	NO	NO	0	NO	5.11e-05
2011	Andalucía	Man	37	Yes	NO	Good	NO	NO	No	NO	YES	NO	Low	Overweight	Yes	NO	NO	NO	NO	0	NO	2.55e-05
2011	Andalucía	Man	26	Yes	Yes	Good	NO	NO	No	NO	NO	YES	Low	Overweight	NO	NO	NO	NO	NO	0	NO	0.000153
2011	Andalucía	Woman	34	Yes	Yes	Good	NO	NO	No	NO	YES	NO	Low	Normal Weight	NO	NO	NO	NO	NO	0	NO	5.58e-05
2011	Andalucía	Woman	26	Yes	Yes	Very Good	NO	NO	No	NO	YES	YES	Medium	Normal Weight	NO	NO	NO	NO	NO	0	NO	0.0001136
2011	Andalucía	Woman	68	Yes	NO	Bad	Yes	NO	Not severe	NO	NO	NO	Medium	Overweight	NO	Yes	Yes	NO	NO	5	Yes	4.68e-05
2011	Andalucía	Woman	89	Yes	NO	Fair	Yes	Yes	Not severe	Yes	NO	NO	Medium	Overweight	NO	Yes	NO	NO	NO	6	Yes	0.000117
2011	Andalucía	Woman	22	Yes	NO	Very Bad	Yes	NO	Not severe	NO	YES	YES	Low	Normal Weight	NO	Yes	NO	Yes	Yes	3	NO	0.000137
2011	Andalucía	Woman	38	NO	Yes	Bad	Yes	Yes	Severe	NO	NO	NO	Low	Normal Weight	NO	Yes	NO	Yes	Yes	1	NO	0.0002471
2011	Andalucía	Woman	34	Yes	NO	Good	NO	NO	No	NO	NO	YES	Low	Normal Weight	NO	NO	NO	NO	NO	0	NO	5.58e-05
2011	Andalucía	Woman	58	Yes	NO	Good	NO	NO	No	NO	NO	NO	Low	Overweight	NO	NO	NO	NO	NO	0	NO	5.86e-05
2011	Andalucía	Woman	68	Yes	NO	Fair	Yes	NO	No	NO	NO	YES	Low	Normal Weight	NO	Yes	NO	Yes	Yes	3	NO	2.34e-05
2011	Andalucía	Man	30	Yes	NO	Good	NO	NO	No	NO	YES	NO	Low	Overweight	NO	NO	NO	NO	NO	1	NO	8.11e-05
2011	Andalucía	Woman	44	Yes	NO	Very Good	Yes	NO	No	NO	NO	YES	Low	Normal Weight	NO	NO	NO	NO	NO	0	NO	4.92e-05
2011	Andalucía	Woman	59	Yes	NO	Fair	NO	Yes	No	Yes	NO	NO	Medium	Obesity	NO	Yes	Yes	Yes	Yes	5	Yes	3.91e-05
2011	Andalucía	Woman	37	Yes	Yes	Fair	Yes	Yes	No	NO	NO	NO	Low	Obesity	NO	Yes	NO	Yes	Yes	2	NO	2.46e-05
2011	Andalucía	Woman	35	Yes	Yes	Good	Yes	NO	No	NO	NO	NO	Medium	Overweight	NO	NO	NO	NO	NO	0	NO	4.93e-05
2011	Andalucía	Man	51	Yes	NO	Fair	Yes	NO	No	NO	NO	NO		Overweight	NO	Yes	NO	NO	NO	1	NO	4.51e-05
2011	Andalucía	Woman	67	Yes	NO	Fair	Yes	Yes	Not severe	Yes	NO	NO	Low	Obesity	NO	NO	NO	Yes	Yes	5	Yes	4.68e-05
2011	Andalucía	Man	31	Yes	Yes	Very Good	NO	NO	No	NO	YES	NO	Medium	Normal Weight	NO	NO	NO	NO	NO	1	NO	8.11e-05
2011	Andalucía	Man	35	Yes	NO	Good	NO	NO	No	NO	YES	NO	Medium	Normal Weight	NO	NO	NO	NO	NO	0	NO	5.11e-05
2011	Andalucía	Woman	38	Yes	Yes	Very Good	NO	NO	No	NO	YES	NO	Low	Normal Weight	NO	NO	NO	NO	NO	0	NO	4.93e-05
2011	Andalucía	Woman	35	Yes	NO	Good	NO	NO	No	NO	NO	NO	Medium	Normal Weight	NO	NO	NO	NO	NO	0	NO	4.93e-05
2011	Andalucía	Woman	41	Yes	NO	Good	NO	NO	No	NO	YES	NO	Low	Normal Weight	NO	NO	NO	NO	NO	0	NO	7.37e-05
2011	Andalucía	Woman	33	Yes	NO	Good	NO	NO	No	NO	YES	NO	High	Overweight	NO	NO	NO	NO	NO	0	NO	5.58e-05
2011	Andalucía	Man	30	Yes	NO	Fair	NO	NO	No	NO	NO	YES	Medium	Overweight	NO	NO	NO	NO	NO	0	NO	8.11e-05
2011	Andalucía	Woman	66	Yes	NO	Fair	Yes	Yes	Not severe	Yes	NO	NO	Low	Overweight	Yes	Yes	NO	Yes	Yes	9	Yes	7.02e-05
2011	Andalucía	Man	52	Yes	NO	Fair	Yes	Yes	Not severe	Yes	YES	NO	Low	Obesity	NO	Yes	NO	NO	NO	6	Yes	4.51e-05
2011	Andalucía	Woman	54	Yes	NO	Bad	Yes	Yes	Not severe	Yes	NO	NO	Low	Overweight	NO	Yes	NO	Yes	Yes	5	Yes	4.63e-05
2011	Andalucía	Man	41	Yes	NO	Good	NO	NO	No	NO	YES	YES	Medium	Normal Weight	NO	NO	NO	NO	NO	0	NO	5.1e-05
2011	Andalucía	Woman	40	Yes	NO	Good	NO	NO	No	NO	NO	NO	Low	Normal Weight	NO	NO	NO	NO	NO	1	NO	4.92e-05
2011	Andalucía	Man	45	Yes	NO	Very Good	Yes	Yes	No	Yes	NO	YES	High	Normal Weight	NO	NO	NO	NO	NO	3	NO	5.07e-05
2011	Andalucía	Woman	63	Yes	NO	Good	NO	Yes	No	Yes	YES	YES	High	Normal Weight	NO	NO	NO	NO	NO	2	NO	4.27e-05
2011	Andalucía	Man	43	Yes	NO	Very Good	Yes	NO	No	NO	YES	YES	High	Obesity	NO	NO	NO	NO	NO	0	NO	5.5e-05
2011	Andalucía	Man	57	Yes	NO	Good	Yes	Yes	No	NO	YES	NO	High	Overweight	NO	NO	NO	NO	NO	0	NO	4.94e-05
2011	Andalucía	Woman	75	Yes	NO	Good	Yes	NO	No	NO	NO	YES	Low	Underweight	NO	Yes	NO	Yes	NO	3	NO	5.05e-05
2011	Andalucía	Man	76	Yes	NO	Good	Yes	Yes	No	Yes	NO	YES	High	Overweight	NO	Yes	NO	NO	NO	4	NO	5.53e-05
2011	Andalucía	Woman	80	Yes	NO	Very Good	Yes	Yes	Not severe	Yes	NO	YES	High	Normal Weight	Yes	Yes	NO	Yes	Yes	6	Yes	5.05e-05
2011	Andalucía	Woman	86	Yes	NO	Fair	Yes	NO	Not severe	Yes	NO	NO	High	Overweight	Yes	Yes	NO	NO	NO	7	Yes	5.05e-05
2011	Andalucía	Man	70	Yes	NO	Fair	Yes	NO	No	Yes	YES	NO	Medium	Obesity	NO	NO	Yes	NO	NO	3	NO	0.0001105
2011	Andalucía	Woman	87	NO	NO	Good	Yes	Yes	No	Yes	NO	YES	High	Normal Weight	NO	NO	NO	NO	NO	1	NO	0.0001723
2011	Andalucía	Man	60	Yes	NO	Good	NO	Yes	No	NO	NO	YES	High	Obesity	NO	NO	NO	NO	NO	0	NO	4.94e-05
2011	Andalucía	Woman	34	Yes	Yes	Fair	Yes	NO	No	NO	NO	YES	High	Normal Weight	NO	Yes	NO	NO	NO	1	NO	9.02e-05
2011	Andalucía	Woman	35	Yes	Yes	Good	NO	NO	No	NO	NO	NO	Medium	Normal Weight	NO	NO	NO	NO	NO	0	NO	5.31e-05
2011	Andalucía	Woman	19	Yes	Yes	Very Good	NO	NO	No	NO	NO	NO	High	Underweight	NO	NO	NO	NO	NO	0	NO	8.76e-05
2011	Andalucía	Man	71	Yes	NO	Good	NO	NO	No	NO	NO	YES	Low	Overweight	NO	NO	NO	Yes	NO	1	NO	5.53e-05
2011	Andalucía	Woman	72	Yes	Yes	Fair	Yes	NO	No	NO	NO	YES	Medium	Normal Weight	NO	NO	NO	Yes	Yes	3	NO	2.52e-05
2011	Andalucía	Woman	61	Yes	NO	Good	NO	NO	No	NO	NO	YES	High	Normal Weight	NO	NO	NO	Yes	Yes	0	NO	2.14e-05
2011	Andalucía	Man	44	Yes	Yes	Good	NO	NO	No	NO	YES	YES		Overweight	NO	NO	NO	NO	NO	0	NO	8.25e-05
2011	Andalucía	Woman	77	Yes	NO	Bad	Yes	Yes	Not severe	Yes	NO	NO	High	Normal Weight	Yes	Yes	NO	NO	Yes	6	Yes	5.05e-05
2011	Andalucía	Woman	48	Yes	NO	Very Good	NO	NO	No	NO	NO	YES	High	Overweight	NO	NO	NO	NO	NO	1	NO	5.03e-05
2011	Andalucía	Woman	55	Yes	Yes	Good	NO	NO	No	NO	NO	NO	High	Normal Weight	NO	Yes	NO	NO	NO	2	NO	4.21e-05
2011	Andalucía	Man	46	Yes	NO	Good	NO	NO	No	NO	YES	YES	Medium	Normal Weight	NO	NO	NO	NO	NO	0	NO	5.07e-05
2011	Andalucía	Woman	36	Yes	NO	Good	NO	NO	No	NO	NO	NO	Medium	Normal Weight	NO	NO	NO	NO	NO	0	NO	5.31e-05
2011	Andalucía	Man	33	Yes	Yes	Good	NO	NO	No	NO	NO	YES	Low	Obesity	NO	NO	NO	NO	NO	0	NO	0.0001749
2011	Andalucía	Woman	41	Yes	NO	Good	NO	NO	Not severe	NO	YES	NO	Low	Normal Weight	Yes	NO	NO	Yes	Yes	4	NO	5.3e-05
2011	Andalucía	Man	41	Yes	NO	Good	Yes	NO	Severe	NO	NO	NO	Low	Overweight	NO	NO	NO	NO	NO	2	NO	5.5e-05
2011	Andalucía	Man	50	Yes	NO	Good	Yes	Yes	No	Yes	NO	YES	High	Overweight	NO	Yes	NO	NO	NO	4	NO	9.73e-05
2011	Andalucía	Man	36	Yes	NO	Good	Yes	NO	No	NO	YES	YES	High	Normal Weight	NO	NO	NO	NO	NO	0	NO	5.51e-05
2011	Andalucía	Woman	41	Yes	NO	Good	Yes	NO	No	NO	NO	YES	Medium	Normal Weight	NO	NO	Yes	NO	NO	1	NO	5.3e-05
2011	Andalucía	Woman	80	Yes	NO	Fair	Yes	Yes	Not severe	Yes	NO	NO	High	Obesity	Yes	Yes	NO	NO	NO	9	Yes	5.05e-05
2011	Andalucía	Woman	38	Yes	NO	Good	NO	NO	No	NO	NO	NO	Low	Obesity	NO	Yes	NO	NO	NO	1	NO	7.97e-05
2011	Andalucía	Woman	43	Yes	NO	Good	NO	NO	No	NO	NO	NO	Medium	Normal Weight	NO	Yes	NO	NO	NO	1	NO	5.3e-05
2011	Andalucía	Man	45	Yes	NO	Very Good	NO	NO	No	NO	NO	NO	Medium	Overweight	NO	NO	NO	NO	NO	0	NO	5.07e-05
2011	Andalucía	Woman	41	Yes	NO	Good	Yes	Yes	No	Yes	NO	NO	Medium	Normal Weight	NO	NO	NO	NO	NO	2	NO	5.3e-05
2011	Andalucía	Man	40	Yes	NO	Good	NO	NO	No	NO	NO	YES	Medium	Overweight	NO	NO	NO	NO	NO	0	NO	5.5e-05
2011	Andalucía	Man	49	Yes	NO	Good	Yes	NO	No	NO	YES	YES	Low	Normal Weight	NO	NO	NO	NO	NO	0	NO	7.61e-05
2011	Andalucía	Man	40	Yes	Yes	Good	NO	NO	No	NO	NO	NO	Medium	Overweight	NO	NO	NO	NO	NO	0	NO	5.5e-05
2011	Andalucía	Woman	63	Yes	NO	Good	Yes	Yes	Not severe	Yes	NO	YES	Low	Obesity	NO	Yes	Yes	Yes	Yes	5	Yes	4.27e-05
2011	Andalucía	Man	40	Yes	NO	Good	NO	NO	No	NO	YES	YES	Medium	Overweight	NO	NO	NO	NO	NO	0	NO	5.5e-05
2011	Andalucía	Man	44	Yes	NO	Good	Yes	NO	No	NO	NO	YES	Medium	Overweight	NO	NO	Yes	NO	NO	1	NO	5.5e-05
2011	Andalucía	Man	23	Yes	Yes	Good	NO	NO	No	NO	YES	NO	Medium	Normal Weight	NO	Yes	NO	NO	NO	1	NO	0.0001119
2011	Andalucía	Man	46	Yes	NO	Good	Yes	NO	No	NO	NO	YES	Medium	Obesity	NO	NO	NO	NO	NO	2	NO	7.61e-05
2011	Andalucía	Woman	60	Yes	NO	Fair	Yes	NO	No	NO	YES	YES	Medium	Overweight	NO	NO	NO	Yes	Yes	2	NO	8.55e-05
2011	Andalucía	Man	28	Yes	Yes	Very Good	NO	NO	No	NO	NO	YES	Medium	Normal Weight	NO	NO	NO	NO	NO	1	NO	8.25e-05
2011	Andalucía	Woman	39	Yes	NO	Fair	NO	NO	Not severe	NO	NO	YES	High	Normal Weight	Yes	Yes	NO	NO	NO	1	NO	5.31e-05
2011	Andalucía	Man	54	Yes	NO	Good	Yes	Yes	No	Yes	NO	NO	Low	Overweight	NO	NO	NO	NO	NO	1	NO	9.73e-05
2011	Andalucía	Man	38	Yes	NO	Very Good	NO	NO	No	NO	NO	YES	Medium	Overweight	NO	NO	NO	NO	NO	0	NO	5.51e-05
2011	Andalucía	Man	34	Yes	Yes	Good	Yes	NO	No	NO	NO	YES	High	Overweight	NO	NO	Yes	NO	NO	0	NO	8.75e-05
2011	Andalucía	Man	52	Yes	NO	Good	Yes	Yes	No	Yes	YES	NO	Medium	Obesity	NO	NO	NO	NO	NO	4	NO	9.73e-05
2011	Andalucía	Woman	50	Yes	NO	Good	NO	NO	No	NO	NO	YES	High	Normal Weight	NO	NO	NO	NO	NO	0	NO	9.98e-05
2011	Andalucía	Man	53	Yes	NO	Fair	Yes	NO	Not severe	NO	YES	NO	Low	Overweight	NO	Yes	NO	NO	NO	1	NO	9.73e-05
2011	Andalucía	Woman	47	Yes	NO	Good	NO	NO	No	NO	YES	NO	High	Normal Weight	NO	NO	NO	NO	NO	2	NO	0.0001257
2011	Andalucía	Woman	75	Yes	NO	Good	Yes	NO	No	NO	NO	YES	Medium	Underweight	NO	NO	Yes	NO	NO	1	NO	7.57e-05
2011	Andalucía	Man	44	Yes	NO	Good	NO	NO	No	NO	NO	NO	Low	Overweight	NO	NO	NO	NO	NO	0	NO	8.25e-05
2011	Andalucía	Woman	44	Yes	NO	Good	Yes	NO	No	NO	NO	YES	Low	Overweight	NO	Yes	NO	NO	NO	2	NO	0.0001061
2011	Andalucía	Woman	28	Yes	NO	Very Good	NO	NO	No	NO	NO	YES	High	Overweight	NO	NO	NO	NO	NO	2	NO	6.13e-05
2011	Andalucía	Man	43	Yes	NO	Good	Yes	NO	No	NO	NO	YES	Medium	Overweight	NO	NO	NO	NO	NO	2	NO	5.5e-05
2011	Andalucía	Man	17	Yes	Yes	Very Good	NO	NO	No	NO	NO	YES		Normal Weight	NO	NO	NO	NO	NO	0	NO	0.0001119
2011	Andalucía	Man	39	Yes	NO	Good	NO	Yes	No	NO	YES	YES	Medium	Normal Weight	NO	NO	NO	NO	NO	3	NO	2.75e-05
2011	Andalucía	Man	72	Yes	Yes	Good	NO	NO	No	NO	NO	YES	Medium	Overweight	NO	NO	NO	NO	NO	0	NO	2.76e-05
2011	Andalucía	Man	15	Yes	Yes	Good	Yes	NO	No	NO	NO	YES	Low	Normal Weight	NO	NO	Yes	NO	NO	0	NO	5.27e-05
2011	Andalucía	Woman	60	Yes	NO	Good	Yes	NO	No	NO	NO	YES	High	Obesity	NO	Yes	NO	Yes	Yes	1	NO	8.55e-05
2011	Andalucía	Man	24	Yes	Yes	Good	NO	NO	No	NO	NO	YES	Low	Normal Weight	NO	NO	NO	NO	NO	0	NO	8.39e-05
2011	Andalucía	Woman	16	Yes	Yes	Good	NO	NO	No	NO	YES	YES	Medium	Overweight	NO	NO	NO	NO	NO	0	NO	0.0001168
2011	Andalucía	Man	23	Yes	Yes	Very Good	NO	NO	No	NO	YES	YES	Low	Obesity	NO	NO	NO	NO	NO	0	NO	8.39e-05
2011	Andalucía	Woman	73	Yes	NO	Very Bad	Yes	Yes	Severe	Yes	NO	NO	Low	Overweight	NO	Yes	NO	NO	Yes	5	Yes	5.05e-05
2011	Andalucía	Woman	90	Yes	Yes	Very Bad	Yes	NO	Severe	Yes	NO	NO	Low	Normal Weight	NO	Yes	NO	NO	NO	7	Yes	2.52e-05
2011	Andalucía	Man	20	Yes	Yes	Very Good	NO	NO	No	NO	NO	YES	Medium	Overweight	NO	Yes	NO	NO	NO	0	NO	0.0001399
2011	Andalucía	Man	31	Yes	NO	Good	Yes	Yes	Not severe	NO	YES	NO	Low	Obesity	NO	Yes	NO	NO	NO	0	NO	8.75e-05
2011	Andalucía	Woman	43	Yes	NO	Good	Yes	NO	No	NO	YES	NO	Low	Obesity	Yes	NO	NO	NO	NO	1	NO	5.3e-05
2011	Andalucía	Woman	31	Yes	Yes	Good	NO	NO	No	NO	NO	YES	Low	Normal Weight	NO	NO	NO	NO	NO	0	NO	3.01e-05
2011	Andalucía	Man	34	Yes	Yes	Good	Yes	NO	Not severe	NO	YES	NO	Medium	Normal Weight	Yes	NO	NO	NO	NO	1	NO	4.37e-05
2011	Andalucía	Woman	42	Yes	Yes	Very Good	NO	NO	No	NO	NO	YES	High	Normal Weight	NO	NO	NO	NO	NO	0	NO	2.65e-05
2011	Andalucía	Man	41	Yes	Yes	Fair	NO	NO	No	NO	NO	YES	Low	Overweight	NO	Yes	NO	NO	NO	3	NO	2.75e-05
2011	Andalucía	Man	71	Yes	NO	Bad	Yes	Yes	No	Yes	YES	YES	Medium	Normal Weight	NO	Yes	Yes	NO	NO	2	NO	8.29e-05
2011	Andalucía	Man	63	Yes	Yes	Good	NO	NO	No	NO	YES	NO	Low	Overweight	NO	NO	NO	NO	NO	1	NO	4.94e-05
2011	Andalucía	Woman	48	Yes	NO	Fair	Yes	NO	No	NO	YES	NO	Medium	Obesity	NO	NO	NO	NO	NO	1	NO	5.03e-05
2011	Andalucía	Man	45	Yes	Yes	Good	NO	NO	No	NO	NO	YES	Low	Overweight	NO	NO	NO	NO	NO	0	NO	2.54e-05
2011	Andalucía	Man	40	Yes	Yes	Fair	NO	NO	No	NO	YES	YES	Low	Obesity	NO	NO	NO	NO	NO	1	NO	2.75e-05
2011	Andalucía	Woman	25	Yes	Yes	Very Good	Yes	NO	No	NO	NO	YES	Low	Normal Weight	NO	NO	Yes	NO	NO	0	NO	6.13e-05
2011	Andalucía	Woman	42	Yes	NO	Good	NO	NO	No	NO	NO	NO	Medium	Normal Weight	NO	Yes	Yes	NO	NO	3	NO	7.95e-05
2011	Andalucía	Man	47	Yes	NO	Good	NO	NO	No	NO	NO	YES	Medium	Overweight	NO	NO	NO	NO	NO	0	NO	5.07e-05
2011	Andalucía	Woman	44	Yes	NO	Good	NO	NO	No	NO	NO	YES	Medium	Normal Weight	NO	NO	NO	NO	NO	0	NO	2.65e-05
2011	Andalucía	Woman	44	Yes	Yes	Fair	Yes	NO	No	NO	NO	NO	Medium	Overweight	NO	Yes	NO	NO	NO	1	NO	2.65e-05
2011	Andalucía	Man	17	Yes	Yes	Very Good	Yes	NO	No	NO	NO	YES	Low	Normal Weight	NO	NO	NO	NO	NO	0	NO	5.6e-05
2011	Andalucía	Man	45	Yes	NO	Good	NO	NO	No	NO	YES	YES	High	Overweight	NO	NO	NO	NO	NO	0	NO	5.07e-05
2011	Andalucía	Woman	76	Yes	NO	Fair	Yes	Yes	Not severe	Yes	NO	NO	Low	Obesity	Yes	Yes	NO	NO	NO	7	Yes	7.57e-05
2011	Andalucía	Man	22	Yes	Yes	Very Good	Yes	NO	No	NO	NO	YES	High	Normal Weight	NO	NO	Yes	NO	NO	1	NO	0.0001119
2011	Andalucía	Woman	15	Yes	Yes	Fair	NO	NO	No	NO	NO	YES	Medium	Overweight	NO	Yes	NO	NO	NO	0	NO	8.17e-05
2011	Andalucía	Woman	41	Yes	NO	Good	NO	NO	No	NO	YES	NO	Medium	Obesity	NO	NO	NO	NO	NO	2	NO	5.3e-05
2011	Andalucía	Man	48	Yes	NO	Good	Yes	Yes	No	NO	NO	YES	Medium	Obesity	Yes	NO	NO	NO	NO	1	NO	7.61e-05
2011	Andalucía	Man	27	Yes	Yes	Good	Yes	NO	No	NO	NO	YES	Low	Overweight	NO	NO	NO	Yes	Yes	3	NO	0.0002063
2011	Andalucía	Man	19	Yes	Yes	Good	Yes	NO	No	NO	NO	YES	Medium	Normal Weight	NO	NO	NO	NO	NO	1	NO	8.39e-05
2011	Andalucía	Man	30	Yes	NO	Very Good	NO	NO	No	NO	NO	YES	Low	Normal Weight	NO	NO	NO	NO	NO	0	NO	4.37e-05
2011	Andalucía	Woman	49	Yes	Yes	Good	NO	NO	No	NO	NO	NO	Low	Normal Weight	NO	NO	NO	NO	NO	0	NO	2.51e-05
2011	Andalucía	Man	84	Yes	NO	Good	NO	Yes	No	Yes	NO	NO	Medium	Overweight	NO	NO	NO	NO	NO	1	NO	8.29e-05
2011	Andalucía	Woman	58	Yes	NO	Good	NO	NO	No	NO	YES	NO	Medium	Underweight	NO	NO	NO	NO	NO	0	NO	2.11e-05
2011	Andalucía	Woman	89	Yes	NO	Bad	Yes	NO	Severe	Yes	NO	NO	Low		Yes	Yes	NO	NO	NO	7	Yes	5.05e-05
2011	Andalucía	Woman	71	Yes	Yes	Good	Yes	Yes	Not severe	Yes	NO	NO	Medium	Overweight	NO	Yes	NO	NO	NO	5	Yes	2.52e-05
2011	Andalucía	Man	27	Yes	Yes	Fair	NO	NO	No	NO	NO	YES	Medium	Obesity	NO	NO	NO	NO	NO	0	NO	0.0001238
2011	Andalucía	Woman	26	Yes	Yes	Very Good	NO	NO	No	NO	NO	YES	Low	Normal Weight	NO	NO	NO	NO	NO	0	NO	9.19e-05
2011	Andalucía	Woman	70	Yes	NO	Bad	Yes	Yes	Severe	Yes	NO	NO	Low	Obesity	NO	Yes	NO	Yes	Yes	7	Yes	2.52e-05
2011	Andalucía	Woman	51	Yes	NO	Good	NO	NO	No	NO	YES	NO	Low	Normal Weight	NO	Yes	NO	NO	NO	0	NO	7.49e-05
2011	Andalucía	Woman	35	Yes	Yes	Very Good	NO	NO	No	NO	NO	NO	High	Normal Weight	NO	NO	NO	NO	NO	0	NO	2.66e-05
2011	Andalucía	Woman	26	Yes	Yes	Very Good	NO	NO	No	NO	YES	YES	High	Normal Weight	NO	NO	NO	NO	NO	0	NO	3.06e-05
2011	Andalucía	Woman	80	Yes	NO	Fair	Yes	Yes	Not severe	Yes	NO	NO		Obesity	Yes	Yes	NO	NO	NO	6	Yes	2.52e-05
2011	Andalucía	Man	55	Yes	NO	Good	NO	NO	No	NO	YES	NO	Medium		NO	NO	NO	NO	NO	0	NO	7.41e-05
2011	Andalucía	Man	57	Yes	NO	Fair	NO	NO	No	NO	NO	NO	Medium	Normal Weight	NO	Yes	NO	NO	NO	0	NO	4.94e-05
2011	Andalucía	Woman	92	Yes	NO	Fair	Yes	Yes	Not severe	Yes	NO	NO	Low		NO	Yes	NO	NO	NO	5	Yes	0.0001262
2011	Andalucía	Woman	93	Yes	NO	Good	Yes	Yes	Not severe	NO	NO	NO	Low		NO	Yes	NO	NO	NO	2	NO	7.57e-05
2011	Andalucía	Woman	78	Yes	NO	Very Bad	Yes	NO	Severe	NO	NO	NO	Medium		NO	NO	NO	NO	NO	1	NO	2.52e-05
2011	Andalucía	Woman	58	Yes	Yes	Bad	Yes	Yes	No	Yes	YES	NO	High	Normal Weight	NO	NO	NO	NO	NO	1	NO	4.21e-05
2011	Andalucía	Man	45	Yes	NO	Fair	NO	NO	No	NO	YES	NO	High	Overweight	NO	NO	NO	NO	NO	0	NO	5.07e-05
2011	Andalucía	Man	67	Yes	NO	Fair	Yes	NO	No	NO	YES	YES	High	Overweight	NO	Yes	NO	NO	NO	4	NO	2.76e-05
2011	Andalucía	Woman	51	Yes	NO	Good	NO	NO	No	NO	NO	YES	High	Normal Weight	NO	NO	NO	NO	NO	0	NO	9.98e-05
2011	Andalucía	Man	15	Yes	Yes	Very Good	NO	NO	No	NO	NO	YES	High	Normal Weight	NO	NO	NO	NO	NO	0	NO	7.91e-05
2011	Andalucía	Woman	15	Yes	Yes	Good	NO	NO	No	NO	NO	YES	Medium	Normal Weight	NO	NO	NO	NO	NO	0	NO	8.17e-05
2011	Andalucía	Woman	24	Yes	Yes	Good	NO	NO	No	NO	NO	NO	High	Normal Weight	NO	NO	NO	NO	NO	1	NO	8.87e-05
2011	Andalucía	Woman	65	Yes	NO	Very Good	Yes	Yes	No	Yes	NO	NO	Low	Obesity	NO	NO	NO	NO	NO	1	NO	7.57e-05
2011	Andalucía	Man	60	Yes	NO	Good	Yes	Yes	No	Yes	NO	YES	High	Overweight	NO	NO	NO	NO	NO	2	NO	7.41e-05
2011	Andalucía	Woman	41	Yes	NO	Good	NO	NO	No	NO	NO	YES	High	Normal Weight	NO	NO	NO	NO	NO	0	NO	2.65e-05
2011	Andalucía	Woman	51	Yes	NO	Good	Yes	NO	No	NO	NO	YES	High	Underweight	Yes	Yes	NO	NO	NO	3	NO	7.49e-05
2011	Andalucía	Man	59	Yes	NO	Good	NO	NO	No	NO	NO	NO	High	Overweight	NO	NO	NO	NO	NO	0	NO	0.0001234
2011	Andalucía	Woman	27	Yes	Yes	Very Good	NO	NO	No	NO	NO	YES	High	Normal Weight	NO	NO	NO	NO	NO	1	NO	0.0001225
2011	Andalucía	Woman	54	Yes	NO	Good	NO	NO	No	Yes	NO	NO	Medium	Overweight	Yes	Yes	NO	NO	NO	2	NO	4.99e-05
2011	Andalucía	Man	39	Yes	NO	Good	Yes	NO	No	NO	NO	NO	High	Overweight	NO	NO	Yes	NO	NO	1	NO	5.51e-05
2011	Andalucía	Woman	48	Yes	NO	Good	Yes	NO	No	NO	YES	NO	High	Normal Weight	NO	Yes	Yes	NO	NO	1	NO	5.03e-05
2011	Andalucía	Man	35	Yes	NO	Very Good	Yes	NO	No	NO	YES	NO	High	Normal Weight	NO	NO	NO	NO	NO	0	NO	5.51e-05
2011	Andalucía	Man	51	Yes	Yes	Fair	Yes	NO	Severe	NO	YES	NO		Normal Weight	NO	NO	NO	NO	NO	1	NO	2.43e-05
2011	Andalucía	Man	77	Yes	NO	Fair	Yes	Yes	Not severe	NO	YES	NO	Low	Overweight	Yes	Yes	Yes	NO	NO	0	NO	5.53e-05
2011	Andalucía	Woman	83	Yes	NO	Fair	Yes	Yes	No	Yes	NO	NO	Low	Obesity	NO	Yes	NO	Yes	Yes	5	Yes	2.52e-05
2011	Andalucía	Woman	66	Yes	Yes	Good	Yes	NO	No	NO	NO	NO	High	Normal Weight	NO	Yes	NO	NO	NO	3	NO	2.52e-05
2011	Andalucía	Man	41	NO	NO	Very Good	NO	NO	No	NO	NO	YES	Low	Normal Weight	NO	NO	NO	NO	NO	0	NO	0.0001842
2011	Andalucía	Man	29	NO	Yes	Very Good	NO	NO	No	NO	NO	NO	Medium	Overweight	NO	NO	NO	NO	NO	0	NO	0.0001039
2011	Andalucía	Man	24	Yes	Yes	Good	NO	NO	No	NO	NO	NO		Obesity	NO	NO	NO	NO	NO	1	NO	8.39e-05
2011	Andalucía	Man	61	Yes	NO	Very Good	NO	NO	No	NO	YES	NO	Medium	Underweight	NO	NO	NO	NO	NO	0	NO	2.47e-05
2011	Andalucía	Woman	44	Yes	NO	Good	NO	Yes	Not severe	NO	YES	NO	Low	Normal Weight	NO	Yes	NO	NO	Yes	1	NO	5.3e-05
2011	Andalucía	Man	33	Yes	NO	Good	Yes	NO	No	NO	YES	NO	Medium	Normal Weight	NO	NO	NO	NO	NO	1	NO	8.75e-05
2011	Andalucía	Woman	51	Yes	NO	Fair	Yes	NO	Not severe	NO	NO	NO	Low	Obesity	NO	NO	NO	NO	NO	1	NO	4.99e-05
2011	Andalucía	Man	18	Yes	Yes	Fair	Yes	NO	Not severe	NO	NO	YES	Low	Normal Weight	NO	NO	Yes	NO	NO	2	NO	8.39e-05
2011	Andalucía	Man	50	Yes	NO	Bad	Yes	Yes	No	Yes	YES	YES	Low	Obesity	Yes	Yes	NO	NO	NO	3	NO	4.87e-05
2011	Andalucía	Woman	62	Yes	NO	Fair	Yes	NO	No	NO	NO	NO	Low	Normal Weight	NO	Yes	NO	Yes	Yes	2	NO	4.27e-05
2011	Andalucía	Man	52	Yes	NO	Good	NO	NO	No	NO	NO	YES	Low	Overweight	NO	NO	NO	NO	NO	0	NO	4.87e-05
2011	Andalucía	Woman	62	Yes	NO	Very Bad	Yes	Yes	Not severe	Yes	NO	NO	Medium	Obesity	NO	Yes	NO	Yes	Yes	9	Yes	4.27e-05
2011	Andalucía	Woman	56	Yes	NO	Bad	Yes	NO	Not severe	Yes	NO	NO	Low	Obesity	Yes	Yes	NO	NO	Yes	7	Yes	4.21e-05
2011	Andalucía	Woman	46	Yes	NO	Fair	Yes	Yes	No	Yes	NO	NO	Low	Obesity	NO	Yes	NO	Yes	Yes	3	NO	7.54e-05
2011	Andalucía	Man	78	Yes	NO	Good	Yes	Yes	No	Yes	NO	NO	Medium	Obesity	NO	NO	NO	NO	NO	4	NO	2.76e-05
2011	Andalucía	Man	17	Yes	Yes	Good	NO	NO	Not severe	NO	NO	YES	Medium	Normal Weight	Yes	NO	NO	NO	NO	0	NO	8.39e-05
2011	Andalucía	Woman	40	Yes	NO	Good	NO	NO	No	NO	YES	NO	Low	Normal Weight	NO	Yes	NO	NO	NO	1	NO	5.3e-05
2011	Andalucía	Woman	37	Yes	Yes	Good	NO	NO	No	NO	YES	NO	Low	Normal Weight	NO	NO	NO	Yes	Yes	0	NO	0.0001063
2011	Andalucía	Man	55	Yes	NO	Good	NO	NO	Not severe	NO	YES	NO	Low	Obesity	NO	Yes	NO	NO	NO	3	NO	7.41e-05
2011	Andalucía	Woman	29	Yes	Yes	Good	Yes	NO	Not severe	NO	NO	NO	Low	Normal Weight	NO	NO	NO	NO	NO	2	NO	6.13e-05
2011	Andalucía	Woman	80	Yes	NO	Bad	Yes	Yes	Severe	Yes	NO	NO	Low		Yes	Yes	NO	Yes	Yes	6	Yes	5.05e-05
2011	Andalucía	Woman	62	Yes	NO	Fair	Yes	Yes	Not severe	NO	NO	NO	Low	Obesity	NO	Yes	Yes	Yes	Yes	2	NO	4.27e-05
2011	Andalucía	Woman	50	Yes	Yes	Good	NO	NO	No	NO	YES	NO	Medium		NO	NO	NO	NO	NO	0	NO	4.99e-05
2011	Andalucía	Woman	61	Yes	NO	Good	NO	NO	No	NO	NO	NO	Low	Overweight	NO	Yes	NO	NO	NO	1	NO	4.27e-05
2011	Andalucía	Woman	27	Yes	NO	Very Good	NO	NO	No	NO	YES	NO	Low	Underweight	NO	Yes	NO	Yes	Yes	2	NO	6.13e-05
2011	Andalucía	Woman	21	Yes	Yes	Very Good	Yes	NO	No	NO	NO	NO	Medium	Normal Weight	NO	NO	NO	NO	NO	0	NO	8.87e-05
2011	Andalucía	Woman	30	Yes	NO	Good	NO	Yes	No	NO	NO	NO	Low	Normal Weight	NO	Yes	NO	NO	NO	1	NO	6.02e-05
2011	Andalucía	Man	66	Yes	NO	Fair	Yes	Yes	Severe	Yes	NO	NO	Medium	Obesity	Yes	Yes	NO	NO	NO	6	Yes	8.29e-05
2011	Andalucía	Woman	95	Yes	NO	Good	NO	Yes	No	Yes	NO	NO	Medium		Yes	NO	NO	NO	NO	3	NO	2.52e-05
2011	Andalucía	Woman	66	Yes	NO	Bad	Yes	Yes	Severe	Yes	NO	NO	Low		NO	Yes	NO	NO	NO	4	NO	5.05e-05
2011	Andalucía	Man	74	Yes	NO	Good	Yes	Yes	No	Yes	NO	NO	Low	Obesity	NO	NO	NO	NO	NO	2	NO	2.76e-05
2011	Andalucía	Man	66	Yes	NO	Good	Yes	NO	No	NO	YES	YES	Low	Normal Weight	NO	NO	NO	NO	NO	3	NO	2.76e-05
2011	Andalucía	Man	51	Yes	NO	Good	NO	NO	No	NO	NO	NO	Low	Overweight	NO	Yes	NO	NO	NO	0	NO	0.0001217
2011	Andalucía	Woman	42	Yes	NO	Fair	Yes	Yes	Not severe	Yes	YES	NO	Low	Normal Weight	NO	NO	Yes	NO	NO	1	NO	0.0001061
2011	Andalucía	Man	15	Yes	Yes	Very Good	NO	NO	No	NO	NO	YES	Low		NO	NO	NO	NO	NO	0	NO	7.91e-05
2011	Andalucía	Man	36	Yes	Yes	Good	NO	NO	Not severe	NO	NO	NO	Low	Obesity	NO	NO	NO	Yes	Yes	2	NO	5.51e-05
2011	Andalucía	Woman	56	Yes	Yes	Fair	Yes	NO	Not severe	NO	NO	NO	Low	Overweight	Yes	Yes	NO	NO	Yes	1	NO	2.11e-05
2011	Andalucía	Woman	51	Yes	NO	Good	NO	NO	No	NO	YES	NO	Medium	Normal Weight	NO	NO	NO	NO	NO	1	NO	0.0001248
2011	Andalucía	Man	65	Yes	NO	Fair	NO	NO	Not severe	NO	NO	NO	Medium	Normal Weight	NO	NO	NO	NO	NO	0	NO	5.53e-05
2011	Andalucía	Man	50	Yes	NO	Bad	Yes	Yes	Not severe	Yes	YES	NO	Low	Obesity	NO	Yes	NO	Yes	Yes	5	Yes	2.43e-05
2011	Andalucía	Woman	74	Yes	NO	Fair	Yes	Yes	No	Yes	NO	NO	Medium	Obesity	Yes	Yes	NO	NO	NO	4	NO	5.05e-05
2011	Andalucía	Man	73	Yes	Yes	Bad	Yes	Yes	Severe	Yes	NO	NO	Medium	Obesity	Yes	Yes	NO	NO	NO	6	Yes	5.53e-05
2011	Andalucía	Woman	78	Yes	NO	Good	Yes	Yes	No	Yes	NO	NO	Low		Yes	NO	NO	NO	NO	2	NO	2.52e-05
2011	Andalucía	Man	78	Yes	NO	Good	Yes	NO	No	NO	NO	NO	Low	Overweight	NO	NO	NO	NO	NO	2	NO	5.53e-05
2011	Andalucía	Woman	55	Yes	NO	Bad	Yes	Yes	Not severe	Yes	NO	NO	Low	Obesity	NO	Yes	NO	Yes	Yes	4	NO	6.32e-05
2011	Andalucía	Woman	30	Yes	Yes	Very Good	NO	NO	No	NO	NO	NO	Medium	Normal Weight	NO	NO	NO	NO	NO	0	NO	0.0001203
2011	Andalucía	Man	60	Yes	Yes	Bad	Yes	Yes	Severe	NO	YES	NO	Medium	Normal Weight	NO	Yes	NO	NO	NO	2	NO	2.47e-05
2011	Andalucía	Woman	77	Yes	Yes	Very Good	NO	NO	No	NO	NO	NO	Low		NO	NO	NO	NO	NO	1	NO	2.52e-05
2011	Andalucía	Woman	65	Yes	NO	Very Good	NO	NO	No	NO	YES	NO	Medium	Normal Weight	NO	NO	NO	NO	NO	0	NO	5.05e-05
2011	Andalucía	Man	33	Yes	Yes	Good	NO	NO	Not severe	NO	NO	YES	Low	Overweight	NO	NO	NO	NO	NO	0	NO	8.75e-05
2011	Andalucía	Woman	67	Yes	NO	Fair	NO	NO	Not severe	NO	NO	NO	Medium		NO	Yes	NO	NO	NO	1	NO	7.57e-05
2011	Andalucía	Woman	38	Yes	NO	Very Good	NO	NO	No	NO	NO	YES	Low	Normal Weight	NO	NO	NO	NO	NO	1	NO	5.31e-05
2011	Andalucía	Woman	36	Yes	Yes	Very Good	NO	NO	No	NO	YES	NO	Medium	Obesity	NO	NO	NO	NO	NO	0	NO	5.31e-05
2011	Andalucía	Woman	79	Yes	NO	Fair	Yes	Yes	No	Yes	NO	NO	Low	Obesity	Yes	Yes	NO	Yes	Yes	6	Yes	5.05e-05
2011	Andalucía	Man	53	Yes	Yes	Very Good	NO	NO	No	NO	NO	NO	Medium	Overweight	NO	Yes	NO	Yes	Yes	1	NO	4.87e-05
2011	Andalucía	Man	25	Yes	Yes	Good	NO	NO	No	NO	YES	YES	Low		NO	NO	NO	NO	NO	0	NO	0.000165
2011	Andalucía	Man	41	Yes	NO	Fair	Yes	NO	No	NO	NO	NO	Medium	Normal Weight	NO	NO	Yes	NO	NO	3	NO	5.5e-05
2011	Andalucía	Woman	36	Yes	NO	Fair	NO	NO	Not severe	NO	NO	NO	Low	Overweight	NO	Yes	NO	NO	NO	2	NO	5.31e-05
2011	Andalucía	Man	28	Yes	NO	Good	NO	NO	No	NO	NO	YES	High	Normal Weight	NO	NO	NO	NO	NO	0	NO	8.25e-05
2011	Andalucía	Woman	50	NO	NO	Fair	Yes	NO	No	NO	NO	NO	Low	Overweight	NO	NO	Yes	NO	Yes	0	NO	0.0002576
2011	Andalucía	Woman	20	Yes	Yes	Good	Yes	NO	No	NO	NO	NO	Low	Obesity	NO	NO	NO	NO	NO	0	NO	0.0001183
2011	Andalucía	Woman	50	Yes	NO	Good	NO	NO	No	NO	YES	NO	Low		NO	Yes	NO	NO	NO	0	NO	7.49e-05
2011	Andalucía	Man	55	Yes	NO	Good	NO	Yes	No	Yes	NO	NO	High	Obesity	NO	NO	NO	NO	NO	3	NO	4.94e-05
2011	Andalucía	Woman	55	Yes	NO	Bad	Yes	NO	Not severe	NO	YES	NO	Low	Normal Weight	NO	Yes	NO	Yes	Yes	5	Yes	2.11e-05
2011	Andalucía	Woman	17	Yes	Yes	Good	NO	NO	No	NO	NO	NO	Low		NO	NO	NO	NO	NO	0	NO	8.76e-05
2011	Andalucía	Man	20	Yes	Yes	Good	NO	NO	No	NO	YES	YES	Medium	Normal Weight	NO	NO	NO	NO	NO	0	NO	8.39e-05
2011	Andalucía	Man	50	Yes	NO	Good	NO	NO	No	NO	NO	NO	Low	Overweight	NO	NO	NO	Yes	NO	0	NO	4.87e-05
2011	Andalucía	Man	64	Yes	Yes	Very Good	Yes	NO	No	NO	YES	NO	Low	Overweight	NO	NO	NO	NO	NO	0	NO	2.47e-05
2011	Andalucía	Man	53	Yes	NO	Good	NO	NO	No	NO	YES	NO	Medium	Overweight	NO	NO	NO	NO	NO	0	NO	4.87e-05
2011	Andalucía	Woman	59	Yes	Yes	Fair	Yes	NO	Severe	NO	YES	NO	Low	Normal Weight	NO	Yes	NO	NO	NO	0	NO	4.21e-05
2011	Andalucía	Man	79	Yes	NO	Bad	Yes	NO	Severe	NO	NO	NO	Medium	Overweight	NO	NO	NO	Yes	Yes	3	NO	5.53e-05
2011	Andalucía	Man	44	Yes	NO	Good	Yes	Yes	Not severe	Yes	NO	NO	High	Overweight	NO	NO	NO	NO	NO	2	NO	5.5e-05
2011	Andalucía	Woman	34	Yes	Yes	Good	NO	NO	No	NO	YES	YES	High	Normal Weight	NO	NO	NO	NO	NO	0	NO	3.01e-05
2011	Andalucía	Man	63	Yes	NO	Good	Yes	Yes	No	Yes	NO	YES	Medium	Normal Weight	Yes	Yes	NO	NO	NO	4	NO	4.94e-05
2011	Andalucía	Man	71	Yes	NO	Fair	Yes	NO	No	NO	YES	NO	Medium		NO	Yes	NO	NO	NO	1	NO	5.53e-05
2011	Andalucía	Woman	82	Yes	Yes	Fair	Yes	Yes	Not severe	Yes	NO	NO	Low		NO	NO	NO	Yes	Yes	5	Yes	2.52e-05
2011	Andalucía	Woman	34	Yes	NO	Good	NO	NO	No	NO	NO	YES	High	Normal Weight	NO	NO	NO	NO	NO	0	NO	6.02e-05
2011	Andalucía	Woman	36	Yes	Yes	Very Good	Yes	NO	No	NO	NO	YES	High		NO	NO	NO	NO	NO	0	NO	2.66e-05
2011	Andalucía	Woman	49	Yes	Yes	Good	NO	NO	No	NO	YES	NO	Medium	Normal Weight	NO	NO	NO	NO	NO	0	NO	2.51e-05
2011	Andalucía	Woman	79	Yes	NO	Fair	Yes	Yes	Not severe	Yes	NO	NO		Overweight	NO	Yes	NO	NO	Yes	6	Yes	2.52e-05
2011	Andalucía	Woman	45	Yes	NO	Very Good	NO	NO	No	NO	NO	NO	Low	Normal Weight	NO	NO	NO	NO	NO	0	NO	5.32e-05
2011	Andalucía	Man	42	Yes	NO	Very Good	NO	NO	No	NO	YES	NO	Low	Normal Weight	NO	NO	NO	NO	NO	0	NO	5.81e-05
2011	Andalucía	Woman	60	Yes	NO	Bad	Yes	Yes	Not severe	Yes	NO	NO	Low		NO	Yes	NO	Yes	Yes	5	Yes	4.58e-05
2011	Andalucía	Man	34	Yes	NO	Good	NO	NO	No	NO	NO	YES	High	Normal Weight	NO	NO	NO	NO	NO	0	NO	9.01e-05
2011	Andalucía	Woman	58	NO	NO	Good	NO	Yes	No	NO	NO	NO	Medium		NO	NO	NO	NO	NO	0	NO	0.0001651
2011	Andalucía	Man	53	Yes	NO	Good	NO	NO	No	NO	NO	NO	Low	Normal Weight	NO	NO	NO	NO	NO	0	NO	5.16e-05
2011	Andalucía	Woman	40	Yes	NO	Good	NO	NO	No	NO	NO	NO		Normal Weight	NO	NO	NO	Yes	Yes	1	NO	2.8e-05
2011	Andalucía	Woman	42	Yes	NO	Good	NO	NO	No	NO	NO	NO	Low	Overweight	NO	NO	NO	NO	NO	0	NO	5.6e-05
2011	Andalucía	Man	49	Yes	NO	Fair	Yes	NO	No	Yes	YES	NO	High	Overweight	NO	NO	NO	NO	NO	4	NO	5.38e-05
2011	Andalucía	Woman	43	Yes	NO	Fair	Yes	Yes	Not severe	Yes	NO	NO	Low	Obesity	Yes	NO	Yes	Yes	Yes	6	Yes	0.0001119
2011	Andalucía	Woman	55	Yes	NO	Good	Yes	Yes	No	Yes	NO	NO		Obesity	NO	NO	NO	NO	NO	3	NO	9.03e-05
2011	Andalucía	Woman	52	Yes	NO	Bad	Yes	NO	Severe	NO	NO	NO	Medium	Overweight	NO	Yes	NO	NO	NO	2	NO	5.28e-05
2011	Andalucía	Woman	40	Yes	NO	Good	NO	NO	No	NO	NO	NO	Low	Obesity	NO	NO	NO	NO	NO	0	NO	0.0001119
2011	Andalucía	Man	42	Yes	NO	Good	NO	NO	No	NO	NO	NO	Low	Overweight	NO	NO	NO	NO	NO	0	NO	5.81e-05
2011	Andalucía	Woman	28	Yes	Yes	Good	NO	NO	No	NO	YES	NO	Low	Normal Weight	NO	NO	NO	NO	NO	0	NO	3.21e-05
2011	Andalucía	Man	56	Yes	NO	Very Bad	Yes	Yes	Not severe	Yes	NO	NO	Low	Overweight	Yes	Yes	Yes	Yes	Yes	6	Yes	7.84e-05
2011	Andalucía	Woman	59	Yes	NO	Fair	Yes	NO	No	NO	NO	NO	Low		NO	NO	NO	Yes	Yes	7	Yes	4.52e-05
2011	Andalucía	Woman	20	Yes	Yes	Good	NO	NO	No	NO	NO	NO	High	Overweight	NO	NO	NO	NO	NO	0	NO	0.000124
2011	Andalucía	Man	15	Yes	Yes	Good	NO	NO	No	NO	NO	YES	Low	Normal Weight	NO	NO	NO	NO	NO	0	NO	5.56e-05
2011	Andalucía	Woman	86	Yes	NO	Fair	Yes	NO	Not severe	NO	NO	NO	Medium		Yes	NO	NO	NO	NO	4	NO	2.67e-05
2011	Andalucía	Man	41	Yes	NO	Fair	NO	NO	No	NO	YES	NO	Low	Overweight	NO	Yes	NO	NO	Yes	1	NO	5.81e-05
2011	Andalucía	Man	31	Yes	NO	Good	NO	NO	No	NO	YES	YES	Low	Normal Weight	NO	NO	NO	NO	NO	0	NO	9.01e-05
2011	Andalucía	Woman	59	Yes	NO	Good	NO	Yes	No	Yes	NO	NO	Low	Normal Weight	NO	Yes	NO	Yes	NO	3	NO	4.52e-05
2011	Andalucía	Man	83	Yes	NO	Good	Yes	Yes	No	Yes	NO	NO	Low	Overweight	NO	NO	NO	NO	NO	1	NO	8.72e-05
2011	Andalucía	Woman	80	Yes	NO	Fair	Yes	NO	Not severe	NO	NO	NO	Low		NO	Yes	Yes	Yes	Yes	2	NO	5.34e-05
2011	Andalucía	Man	53	Yes	NO	Very Good	NO	NO	No	NO	NO	NO	Medium	Overweight	NO	NO	NO	NO	NO	1	NO	5.16e-05
2011	Andalucía	Woman	56	Yes	NO	Bad	Yes	NO	Not severe	NO	YES	NO	Low	Normal Weight	NO	Yes	NO	NO	NO	4	NO	2.26e-05
2011	Andalucía	Man	32	Yes	Yes	Very Good	Yes	NO	No	NO	YES	YES	Low	Normal Weight	NO	NO	NO	NO	NO	0	NO	4.51e-05
2011	Andalucía	Woman	41	Yes	NO	Good	NO	NO	No	NO	NO	NO	Low	Overweight	NO	NO	NO	NO	NO	1	NO	0.0001119
2011	Andalucía	Man	23	Yes	Yes	Very Good	NO	NO	No	NO	YES	YES	Low		NO	NO	NO	NO	NO	0	NO	0.000147
2011	Andalucía	Woman	68	Yes	NO	Fair	NO	Yes	No	Yes	NO	NO	Low	Overweight	NO	NO	NO	NO	NO	2	NO	5.34e-05
2011	Andalucía	Woman	74	Yes	NO	Fair	Yes	Yes	Not severe	Yes	NO	NO	Low		NO	NO	NO	NO	NO	5	Yes	2.67e-05
2011	Andalucía	Woman	69	Yes	NO	Good	NO	Yes	No	Yes	NO	NO	High	Obesity	NO	Yes	NO	NO	NO	1	NO	8.01e-05
2011	Andalucía	Woman	72	Yes	NO	Bad	Yes	Yes	Not severe	Yes	NO	NO			Yes	Yes	Yes	Yes	Yes	5	Yes	2.67e-05
2011	Andalucía	Woman	54	Yes	NO	Fair	Yes	Yes	Not severe	Yes	NO	NO	Low	Obesity	Yes	NO	Yes	Yes	Yes	10	Yes	7.92e-05
2011	Andalucía	Woman	67	Yes	NO	Bad	Yes	Yes	No	Yes	NO	NO	High	Overweight	Yes	Yes	NO	Yes	Yes	6	Yes	5.34e-05
2011	Andalucía	Man	42	Yes	NO	Good	Yes	NO	No	NO	YES	NO	Medium	Overweight	NO	NO	NO	NO	NO	1	NO	5.81e-05
2011	Andalucía	Man	80	Yes	NO	Fair	Yes	Yes	Not severe	Yes	NO	NO	Low		NO	NO	NO	NO	NO	3	NO	2.91e-05
2011	Andalucía	Woman	72	Yes	NO	Very Bad	Yes	Yes	Severe	Yes	NO	NO	Low	Overweight	Yes	Yes	Yes	Yes	Yes	9	Yes	2.67e-05
2011	Andalucía	Man	68	Yes	Yes	Fair	NO	NO	No	Yes	NO	NO	Low	Obesity	NO	NO	NO	NO	NO	1	NO	2.91e-05
2011	Andalucía	Woman	26	Yes	NO	Good	Yes	NO	No	NO	YES	NO	Low		NO	NO	NO	NO	NO	0	NO	6.41e-05
2011	Andalucía	Man	36	Yes	NO	Good	Yes	Yes	No	NO	NO	NO	High	Obesity	NO	NO	NO	NO	NO	1	NO	5.81e-05
2011	Andalucía	Man	44	Yes	NO	Bad	NO	Yes	No	NO	YES	NO	Low	Obesity	NO	Yes	NO	NO	Yes	0	NO	0.0001161
2011	Andalucía	Woman	27	Yes	NO	Good	NO	Yes	No	NO	NO	NO	Low	Normal Weight	NO	Yes	NO	NO	Yes	0	NO	0.0001603
2011	Andalucía	Woman	69	Yes	NO	Fair	Yes	Yes	Not severe	Yes	NO	NO	Medium	Normal Weight	NO	NO	NO	Yes	Yes	4	NO	5.34e-05
2011	Andalucía	Woman	26	Yes	Yes	Very Good	NO	NO	No	NO	YES	NO	Low	Normal Weight	NO	NO	NO	NO	NO	0	NO	9.62e-05
2011	Andalucía	Man	17	Yes	Yes	Good	NO	NO	No	NO	NO	YES	Medium	Overweight	NO	NO	NO	NO	NO	1	NO	8.82e-05
2011	Andalucía	Woman	62	Yes	NO	Very Good	NO	NO	No	NO	NO	NO	Low	Overweight	NO	NO	NO	NO	NO	0	NO	4.58e-05
2011	Andalucía	Man	33	Yes	NO	Very Good	NO	NO	No	NO	NO	YES	Medium	Normal Weight	NO	NO	NO	NO	NO	0	NO	9.01e-05
2011	Andalucía	Man	47	Yes	NO	Very Good	NO	NO	No	NO	YES	NO	High	Overweight	NO	NO	NO	NO	NO	0	NO	2.69e-05
2011	Andalucía	Woman	51	Yes	NO	Good	NO	NO	No	NO	NO	NO	Low	Normal Weight	NO	NO	NO	NO	NO	0	NO	5.28e-05
2011	Andalucía	Woman	68	Yes	NO	Fair	Yes	Yes	No	Yes	NO	NO	Low	Obesity	NO	Yes	NO	NO	NO	5	Yes	8.01e-05
2011	Andalucía	Man	41	Yes	NO	Good	NO	NO	No	NO	YES	NO	Low	Normal Weight	NO	Yes	NO	NO	NO	1	NO	5.81e-05
2011	Andalucía	Woman	20	Yes	Yes	Good	NO	NO	No	NO	NO	NO		Underweight	NO	NO	NO	NO	NO	0	NO	3.1e-05
2011	Andalucía	Man	50	Yes	Yes	Good	NO	NO	No	NO	YES	NO	Low	Obesity	NO	NO	NO	NO	NO	1	NO	2.58e-05
2011	Andalucía	Man	65	Yes	NO	Good	NO	NO	No	NO	YES	NO	Low	Normal Weight	NO	NO	NO	NO	NO	0	NO	8.72e-05
2011	Andalucía	Man	65	Yes	Yes	Good	NO	Yes	No	Yes	NO	NO	Low	Overweight	NO	NO	NO	NO	NO	2	NO	5.81e-05
2011	Andalucía	Woman	23	Yes	Yes	Good	NO	NO	No	NO	YES	NO	Low	Overweight	NO	NO	NO	NO	NO	2	NO	0.000124
2011	Andalucía	Woman	65	Yes	NO	Fair	Yes	Yes	No	Yes	NO	NO	Low	Overweight	NO	Yes	NO	Yes	Yes	6	Yes	5.34e-05
2011	Andalucía	Man	56	Yes	NO	Good	NO	Yes	No	NO	YES	NO	Medium	Obesity	NO	Yes	NO	NO	NO	0	NO	0.0001046
2011	Andalucía	Man	66	Yes	NO	Fair	NO	NO	Not severe	NO	YES	NO	Low	Overweight	NO	Yes	NO	NO	NO	1	NO	8.72e-05
2011	Andalucía	Man	56	Yes	Yes	Good	NO	NO	No	NO	YES	NO	Low	Overweight	NO	NO	NO	NO	NO	0	NO	2.61e-05
2011	Andalucía	Man	55	Yes	NO	Good	NO	Yes	No	NO	NO	YES	Medium	Overweight	NO	NO	NO	NO	NO	2	NO	0.0001006
2011	Andalucía	Woman	50	Yes	NO	Good	Yes	NO	No	NO	NO	NO	Low		NO	Yes	Yes	NO	NO	3	NO	7.62e-05
2011	Andalucía	Woman	18	Yes	Yes	Very Good	NO	NO	No	NO	NO	NO	Medium	Normal Weight	NO	NO	NO	NO	NO	0	NO	0.0001179
2011	Andalucía	Man	47	Yes	Yes	Fair	Yes	Yes	Severe	Yes	NO	NO	Low	Obesity	NO	Yes	NO	NO	NO	7	Yes	2.59e-05
2011	Andalucía	Woman	30	Yes	NO	Good	NO	NO	No	NO	NO	NO	Low	Overweight	NO	NO	NO	NO	NO	0	NO	6.06e-05
2011	Andalucía	Man	22	Yes	Yes	Good	NO	NO	No	NO	YES	YES	Low	Normal Weight	NO	NO	NO	NO	NO	0	NO	0.0001131
2011	Andalucía	Man	45	Yes	NO	Good	NO	NO	No	NO	YES	NO	Low	Obesity	NO	Yes	NO	NO	Yes	0	NO	2.59e-05
2011	Andalucía	Man	59	Yes	NO	Very Bad	Yes	NO	Severe	NO	YES	NO	Low	Obesity	NO	NO	NO	Yes	Yes	2	NO	0.0001006
2011	Andalucía	Woman	97	Yes	NO	Fair	Yes	Yes	Severe	Yes	NO	NO	Low		Yes	NO	NO	Yes	Yes	6	Yes	0.0001028
2011	Andalucía	Man	70	Yes	NO	Very Bad	Yes	NO	Not severe	Yes	NO	NO	Low	Overweight	Yes	NO	NO	NO	NO	4	NO	0.0001398
2011	Andalucía	Woman	58	Yes	NO	Fair	Yes	Yes	Not severe	Yes	NO	NO	Low	Obesity	NO	Yes	NO	Yes	Yes	7	Yes	4.35e-05
2011	Andalucía	Woman	40	Yes	NO	Good	NO	NO	No	NO	NO	NO	Low	Normal Weight	NO	NO	NO	Yes	NO	1	NO	0.0001077
2011	Andalucía	Woman	28	NO	Yes	Fair	Yes	NO	No	NO	YES	NO	Low		NO	Yes	NO	NO	NO	0	NO	9.08e-05
2011	Andalucía	Man	51	Yes	NO	Fair	Yes	Yes	No	Yes	NO	NO	Medium	Obesity	NO	NO	NO	NO	NO	2	NO	0.0001357
2011	Andalucía	Woman	47	Yes	NO	Good	NO	NO	No	NO	YES	NO		Underweight	NO	NO	NO	NO	NO	0	NO	2.8e-05
2011	Andalucía	Man	71	Yes	NO	Very Good	Yes	NO	Not severe	Yes	NO	NO	Medium	Overweight	Yes	Yes	NO	NO	NO	5	Yes	6.11e-05
2011	Andalucía	Woman	64	NO	NO	Fair	Yes	Yes	No	Yes	NO	NO	Low		NO	NO	NO	NO	NO	2	NO	0.0001761
2011	Andalucía	Woman	75	Yes	NO	Good	Yes	Yes	No	Yes	NO	NO	Low	Obesity	NO	NO	Yes	NO	NO	2	NO	2.81e-05
2011	Andalucía	Woman	53	Yes	Yes	Good	Yes	NO	No	NO	NO	NO	Medium		NO	NO	NO	Yes	Yes	2	NO	5.56e-05
2011	Andalucía	Woman	52	Yes	NO	Very Good	Yes	NO	No	NO	YES	NO	Low	Obesity	NO	Yes	NO	NO	NO	1	NO	8.33e-05
2011	Andalucía	Woman	81	Yes	NO	Fair	Yes	Yes	Severe	Yes	NO	NO	Low	Overweight	NO	Yes	NO	Yes	Yes	6	Yes	2.81e-05
2011	Andalucía	Woman	37	Yes	Yes	Very Good	NO	NO	No	NO	YES	NO	Low	Normal Weight	NO	NO	NO	NO	Yes	0	NO	5.9e-05
2011	Andalucía	Man	65	Yes	NO	Bad	Yes	Yes	Not severe	NO	YES	NO	Medium	Obesity	NO	Yes	Yes	NO	NO	7	Yes	6.11e-05
2011	Andalucía	Man	56	Yes	NO	Very Good	NO	NO	No	NO	NO	NO	Medium	Obesity	NO	Yes	NO	NO	NO	0	NO	8.25e-05
2011	Andalucía	Man	43	Yes	NO	Fair	NO	NO	No	NO	NO	NO	Low	Obesity	NO	Yes	NO	NO	NO	0	NO	6.11e-05
2011	Andalucía	Man	42	Yes	NO	Good	Yes	NO	Not severe	NO	NO	YES	Medium	Normal Weight	NO	Yes	NO	NO	NO	0	NO	9.16e-05
2011	Andalucía	Woman	41	Yes	NO	Fair	NO	NO	No	NO	YES	NO	Medium	Normal Weight	NO	NO	Yes	Yes	Yes	1	NO	5.89e-05
2011	Andalucía	Man	33	Yes	Yes	Good	NO	NO	No	NO	NO	NO	High	Normal Weight	NO	NO	NO	NO	NO	0	NO	4.74e-05
2011	Andalucía	Woman	59	Yes	NO	Fair	Yes	NO	No	NO	NO	NO	Medium	Overweight	NO	NO	NO	NO	NO	3	NO	7.13e-05
2011	Andalucía	Woman	59	Yes	NO	Good	NO	NO	No	NO	YES	NO	High	Normal Weight	NO	NO	NO	NO	NO	1	NO	4.75e-05
2011	Andalucía	Man	80	Yes	NO	Good	NO	Yes	No	Yes	NO	NO	High	Obesity	NO	Yes	NO	NO	NO	2	NO	9.17e-05
2011	Andalucía	Woman	90	Yes	NO	Bad	Yes	NO	Severe	Yes	NO	NO	Low	Normal Weight	Yes	Yes	NO	Yes	Yes	6	Yes	5.62e-05
2011	Andalucía	Man	64	Yes	NO	Fair	Yes	NO	No	NO	YES	NO		Obesity	NO	NO	NO	NO	NO	1	NO	8.25e-05
2011	Andalucía	Woman	25	Yes	Yes	Good	NO	NO	No	NO	NO	NO	Low	Normal Weight	NO	NO	NO	NO	NO	0	NO	3.37e-05
2011	Andalucía	Woman	80	Yes	NO	Fair	NO	Yes	No	Yes	NO	NO	Low	Normal Weight	NO	NO	NO	NO	NO	3	NO	2.81e-05
2011	Andalucía	Woman	51	Yes	NO	Very Good	NO	Yes	No	NO	NO	YES	Low	Normal Weight	NO	NO	NO	NO	NO	0	NO	5.56e-05
2011	Andalucía	Woman	42	Yes	Yes	Good	NO	NO	No	NO	NO	YES	Medium	Overweight	NO	NO	NO	NO	NO	0	NO	2.94e-05
2011	Andalucía	Woman	59	Yes	Yes	Good	NO	NO	No	NO	NO	NO	High	Normal Weight	NO	Yes	NO	NO	NO	0	NO	2.38e-05
2011	Andalucía	Woman	92	Yes	Yes	Bad	Yes	Yes	Not severe	NO	NO	NO	Low		Yes	Yes	NO	NO	NO	3	NO	2.81e-05
2011	Andalucía	Man	93	Yes	NO	Fair	Yes	Yes	No	Yes	NO	NO	Low	Overweight	Yes	Yes	NO	NO	NO	3	NO	3.06e-05
2011	Andalucía	Woman	78	Yes	NO	Fair	Yes	Yes	No	Yes	NO	NO	Low	Obesity	Yes	Yes	NO	NO	NO	3	NO	5.62e-05
2011	Andalucía	Woman	40	NO	NO	Fair	Yes	NO	Not severe	NO	YES	NO	Low	Obesity	NO	Yes	NO	NO	NO	5	Yes	0.0001876
2011	Andalucía	Man	46	Yes	Yes	Fair	Yes	NO	Not severe	NO	YES	NO	Medium	Normal Weight	NO	NO	Yes	NO	NO	1	NO	2.83e-05
2011	Andalucía	Man	24	Yes	NO	Very Good	NO	NO	No	NO	NO	NO	Low	Normal Weight	NO	NO	NO	NO	NO	0	NO	9.27e-05
2011	Andalucía	Woman	85	Yes	NO	Good	Yes	Yes	No	Yes	NO	NO	Low	Normal Weight	Yes	Yes	NO	NO	NO	5	Yes	5.62e-05
2011	Andalucía	Woman	25	Yes	Yes	Good	NO	NO	No	NO	NO	YES	Low	Obesity	NO	NO	NO	Yes	NO	0	NO	0.0001349
2011	Andalucía	Man	48	Yes	NO	Fair	Yes	Yes	Not severe	Yes	YES	NO		Obesity	NO	Yes	NO	NO	NO	5	Yes	0.0001132
2011	Andalucía	Woman	28	Yes	Yes	Very Good	NO	NO	No	NO	NO	NO	Low	Obesity	NO	Yes	NO	NO	NO	1	NO	6.75e-05
2011	Andalucía	Man	30	Yes	Yes	Good	NO	NO	No	NO	NO	NO	Low	Obesity	NO	NO	NO	NO	NO	0	NO	9.48e-05
2011	Andalucía	Woman	22	Yes	Yes	Very Good	NO	NO	No	NO	NO	NO	Medium		NO	NO	NO	NO	NO	0	NO	9.78e-05
2011	Andalucía	Woman	38	Yes	NO	Good	NO	NO	No	NO	YES	NO	Low	Underweight	NO	NO	NO	NO	NO	0	NO	0.000118
2011	Andalucía	Man	28	Yes	Yes	Good	NO	NO	No	NO	YES	NO	Low	Normal Weight	NO	NO	NO	NO	NO	0	NO	8.94e-05
2011	Andalucía	Man	61	Yes	NO	Good	NO	NO	No	NO	YES	NO	Medium	Obesity	NO	NO	NO	NO	NO	0	NO	5.5e-05
2011	Andalucía	Man	33	Yes	Yes	Good	NO	NO	No	NO	NO	NO	Low	Overweight	NO	NO	NO	NO	NO	0	NO	0.0001422
2011	Andalucía	Woman	17	Yes	Yes	Good	NO	NO	No	NO	NO	NO	Low	Normal Weight	NO	NO	NO	NO	NO	0	NO	0.0001611
2011	Andalucía	Woman	25	Yes	Yes	Very Good	NO	NO	No	NO	YES	NO	Low		NO	Yes	NO	NO	NO	0	NO	6.75e-05
2011	Andalucía	Man	43	Yes	NO	Good	NO	NO	No	NO	YES	NO	High	Normal Weight	NO	NO	NO	NO	NO	1	NO	6.11e-05
2011	Andalucía	Man	29	Yes	NO	Fair	NO	NO	No	NO	NO	NO	Medium	Normal Weight	NO	NO	NO	NO	NO	2	NO	0.0002683
2011	Andalucía	Man	39	Yes	Yes	Fair	Yes	Yes	Severe	Yes	YES	NO	Low	Overweight	Yes	Yes	NO	NO	Yes	7	Yes	3.06e-05
2011	Andalucía	Man	57	Yes	NO	Fair	Yes	Yes	No	Yes	YES	NO	Low	Overweight	NO	NO	Yes	NO	Yes	4	NO	2.75e-05
2011	Andalucía	Man	64	Yes	Yes	Good	NO	Yes	No	Yes	NO	NO	Low	Overweight	NO	Yes	NO	NO	NO	2	NO	5.5e-05
2011	Andalucía	Woman	62	Yes	NO	Good	Yes	NO	No	NO	NO	NO	Medium	Overweight	NO	NO	NO	NO	Yes	0	NO	9.64e-05
2011	Andalucía	Man	86	Yes	NO	Good	NO	NO	No	NO	YES	NO	Low	Normal Weight	NO	NO	NO	NO	NO	0	NO	3.06e-05
2011	Andalucía	Man	38	Yes	Yes	Bad	Yes	Yes	No	NO	YES	NO		Normal Weight	Yes	NO	Yes	NO	Yes	1	NO	9.17e-05
2011	Andalucía	Woman	35	Yes	Yes	Good	Yes	NO	No	NO	YES	NO	Medium	Normal Weight	NO	NO	NO	NO	NO	1	NO	2.95e-05
2011	Andalucía	Man	26	Yes	Yes	Good	NO	NO	No	NO	NO	YES	Low	Overweight	NO	NO	NO	NO	NO	0	NO	0.0001789
2011	Andalucía	Woman	41	Yes	NO	Very Good	Yes	NO	No	NO	YES	YES	Medium	Normal Weight	NO	Yes	NO	NO	NO	0	NO	5.89e-05
2011	Andalucía	Woman	31	Yes	NO	Good	NO	NO	No	NO	YES	NO	Low	Normal Weight	NO	NO	NO	NO	NO	1	NO	3.31e-05
2011	Andalucía	Woman	67	Yes	NO	Good	Yes	NO	No	NO	NO	NO	Low	Overweight	Yes	Yes	NO	NO	NO	2	NO	2.81e-05
2011	Andalucía	Woman	70	Yes	NO	Fair	Yes	NO	No	Yes	NO	NO	Medium	Overweight	NO	Yes	NO	NO	NO	2	NO	5.62e-05
2011	Andalucía	Man	43	Yes	NO	Good	Yes	Yes	Severe	NO	NO	NO	Low	Overweight	NO	Yes	NO	NO	NO	0	NO	6.11e-05
2011	Andalucía	Woman	71	Yes	NO	Good	Yes	Yes	No	Yes	NO	NO	Low	Obesity	NO	Yes	NO	NO	NO	2	NO	5.62e-05
2011	Andalucía	Man	15	Yes	Yes	Good	NO	NO	No	NO	NO	YES	High	Normal Weight	NO	NO	NO	NO	NO	0	NO	8.77e-05
2011	Andalucía	Woman	36	Yes	NO	Good	NO	NO	No	NO	NO	NO	High	Obesity	NO	Yes	NO	NO	NO	0	NO	5.9e-05
2011	Andalucía	Man	41	Yes	NO	Good	Yes	NO	No	NO	YES	YES	Medium	Overweight	NO	Yes	NO	NO	NO	1	NO	6.11e-05
2011	Andalucía	Woman	42	Yes	NO	Very Good	NO	NO	No	NO	YES	YES		Normal Weight	NO	NO	NO	NO	NO	0	NO	5.89e-05
2011	Andalucía	Man	43	Yes	NO	Fair	NO	NO	No	NO	NO	YES	High	Overweight	NO	Yes	Yes	Yes	Yes	0	NO	9.16e-05
2011	Andalucía	Man	36	Yes	NO	Good	Yes	NO	No	NO	NO	NO	High	Overweight	NO	Yes	NO	NO	NO	0	NO	6.12e-05
2011	Andalucía	Man	53	Yes	NO	Good	NO	NO	No	NO	NO	NO	Low	Normal Weight	NO	NO	NO	NO	NO	0	NO	0.0001085
2011	Andalucía	Woman	41	Yes	NO	Good	Yes	NO	No	NO	YES	YES	Medium	Normal Weight	NO	NO	Yes	NO	NO	0	NO	5.89e-05
2011	Andalucía	Woman	35	Yes	NO	Good	Yes	NO	No	NO	YES	YES		Normal Weight	NO	NO	NO	NO	NO	3	NO	2.95e-05
2011	Andalucía	Woman	76	Yes	NO	Good	Yes	Yes	No	Yes	NO	YES	Medium	Overweight	NO	Yes	NO	Yes	Yes	4	NO	5.62e-05
2011	Andalucía	Woman	34	NO	NO	Good	Yes	NO	No	NO	NO	NO	High	Normal Weight	NO	Yes	NO	NO	NO	0	NO	0.000102
2011	Andalucía	Man	73	Yes	NO	Good	NO	NO	No	NO	NO	NO	Low	Obesity	NO	Yes	NO	NO	NO	2	NO	6.4e-05
2011	Andalucía	Man	70	NO	Yes	Fair	Yes	Yes	No	Yes	YES	NO	High		NO	Yes	NO	NO	NO	2	NO	9.83e-05
2011	Andalucía	Man	41	NO	NO	Good	NO	NO	No	NO	NO	YES	Low	Normal Weight	NO	NO	NO	NO	NO	0	NO	0.00051
2011	Andalucía	Woman	76	Yes	NO	Fair	NO	Yes	No	Yes	NO	NO	High	Overweight	NO	Yes	NO	NO	NO	3	NO	2.94e-05
2011	Andalucía	Man	66	Yes	NO	Good	Yes	Yes	No	NO	NO	NO	Medium	Obesity	NO	NO	NO	Yes	NO	5	Yes	3.2e-05
2011	Andalucía	Woman	59	Yes	NO	Good	Yes	Yes	No	Yes	NO	NO	Low		NO	NO	NO	NO	NO	2	NO	7.46e-05
2011	Andalucía	Woman	35	Yes	NO	Good	NO	NO	No	NO	YES	NO	Medium	Overweight	NO	Yes	NO	Yes	Yes	1	NO	3.09e-05
2011	Andalucía	Man	37	Yes	NO	Good	NO	NO	No	NO	NO	NO	Low	Normal Weight	NO	NO	NO	NO	NO	0	NO	6.4e-05
2011	Andalucía	Woman	86	Yes	NO	Bad	Yes	NO	Severe	NO	NO	NO	Low	Obesity	NO	NO	Yes	Yes	NO	4	NO	2.94e-05
2011	Andalucía	Woman	50	Yes	NO	Good	NO	NO	No	NO	NO	NO	Medium	Normal Weight	NO	NO	NO	NO	NO	0	NO	0.0001163
2011	Andalucía	Man	52	Yes	NO	Good	Yes	NO	No	NO	YES	NO	Medium	Obesity	NO	Yes	NO	NO	NO	3	NO	0.0001136
2011	Andalucía	Woman	18	Yes	Yes	Good	NO	NO	No	NO	YES	NO	Low		NO	NO	NO	NO	NO	0	NO	6.74e-05
2011	Andalucía	Man	50	Yes	NO	Bad	NO	NO	Not severe	NO	YES	NO	Low	Normal Weight	NO	NO	NO	NO	NO	0	NO	0.0001136
2011	Andalucía	Man	33	Yes	Yes	Very Good	NO	NO	No	NO	NO	YES	High	Normal Weight	NO	NO	NO	NO	NO	0	NO	4.96e-05
2011	Andalucía	Man	18	Yes	Yes	Good	NO	NO	No	NO	NO	YES	Low	Normal Weight	NO	NO	NO	NO	NO	0	NO	0.0001295
2011	Andalucía	Woman	28	Yes	Yes	Good	NO	NO	No	NO	NO	NO	High	Normal Weight	NO	NO	NO	NO	NO	0	NO	0.0001412
2011	Andalucía	Woman	56	Yes	NO	Good	NO	NO	No	NO	NO	NO	High	Normal Weight	NO	NO	NO	NO	NO	0	NO	9.95e-05
2011	Andalucía	Man	33	Yes	NO	Good	NO	Yes	No	NO	NO	YES	Low	Obesity	NO	NO	NO	NO	NO	2	NO	9.92e-05
2011	Andalucía	Woman	36	Yes	NO	Good	NO	NO	No	NO	NO	YES	Low	Normal Weight	NO	NO	NO	NO	NO	0	NO	3.09e-05
2011	Andalucía	Man	36	NO	NO	Good	NO	NO	No	NO	YES	YES	Low	Obesity	NO	NO	NO	NO	NO	0	NO	0.0002042
2011	Andalucía	Woman	42	Yes	NO	Good	NO	NO	No	NO	YES	NO	Low	Overweight	NO	NO	NO	NO	NO	0	NO	6.16e-05
2011	Andalucía	Woman	47	Yes	Yes	Good	Yes	NO	No	NO	NO	NO	High	Normal Weight	NO	NO	NO	NO	NO	0	NO	0.0001172
2011	Andalucía	Woman	31	Yes	Yes	Very Good	NO	NO	No	NO	NO	NO	High	Normal Weight	NO	NO	NO	NO	NO	0	NO	3.47e-05
2011	Andalucía	Man	86	Yes	NO	Bad	Yes	NO	Severe	NO	NO	NO			NO	NO	NO	Yes	NO	6	Yes	9.6e-05
2011	Andalucía	Woman	83	Yes	NO	Good	Yes	Yes	No	Yes	NO	NO	High		NO	NO	NO	NO	NO	2	NO	2.94e-05
2011	Andalucía	Man	58	Yes	Yes	Bad	Yes	NO	Not severe	NO	NO	NO	Low	Obesity	NO	Yes	NO	Yes	Yes	2	NO	2.88e-05
2011	Andalucía	Woman	22	Yes	Yes	Good	NO	NO	No	NO	YES	NO	High	Underweight	NO	NO	NO	NO	NO	0	NO	0.0001366
2011	Andalucía	Man	43	NO	NO	Very Good	NO	NO	No	NO	NO	NO	Medium	Normal Weight	NO	NO	NO	NO	NO	0	NO	0.000102
2011	Andalucía	Woman	42	Yes	NO	Very Bad	Yes	NO	Severe	NO	YES	NO	Medium		NO	Yes	NO	Yes	Yes	4	NO	3.08e-05
2011	Andalucía	Woman	29	Yes	NO	Good	NO	NO	No	NO	NO	NO	Low	Normal Weight	NO	NO	NO	NO	NO	1	NO	7.06e-05
2011	Andalucía	Man	28	Yes	NO	Good	NO	NO	No	NO	YES	NO	Low	Normal Weight	NO	NO	Yes	NO	NO	0	NO	9.36e-05
2011	Andalucía	Woman	66	Yes	NO	Good	Yes	NO	No	NO	NO	NO	Low	Obesity	NO	Yes	NO	NO	NO	0	NO	5.88e-05
2011	Andalucía	Woman	43	Yes	Yes	Good	Yes	NO	No	NO	NO	NO		Normal Weight	NO	Yes	NO	Yes	NO	0	NO	3.08e-05
2011	Andalucía	Woman	26	Yes	Yes	Fair	NO	NO	Not severe	NO	NO	YES	Low	Normal Weight	NO	Yes	NO	NO	NO	1	NO	0.0001059
2011	Andalucía	Man	66	Yes	NO	Good	Yes	Yes	No	Yes	NO	NO	High	Obesity	NO	Yes	NO	NO	NO	5	Yes	3.2e-05
2011	Andalucía	Man	23	Yes	Yes	Very Good	NO	NO	No	NO	NO	YES	Low	Normal Weight	NO	NO	NO	NO	NO	0	NO	6.47e-05
2011	Andalucía	Woman	33	Yes	NO	Good	NO	NO	No	NO	NO	NO	Medium	Overweight	NO	NO	NO	NO	NO	2	NO	6.94e-05
2011	Andalucía	Woman	40	Yes	NO	Bad	Yes	NO	Not severe	NO	NO	NO	Medium	Overweight	NO	NO	NO	NO	NO	1	NO	6.16e-05
2011	Andalucía	Man	24	Yes	Yes	Good	NO	NO	No	NO	NO	NO	Low	Normal Weight	NO	NO	NO	NO	NO	0	NO	6.47e-05
2011	Andalucía	Woman	49	NO	NO	Very Good	Yes	NO	No	NO	NO	NO	Medium	Normal Weight	NO	NO	NO	NO	NO	0	NO	0.0002874
2011	Andalucía	Woman	75	NO	NO	Fair	NO	Yes	No	Yes	NO	NO	Medium	Obesity	NO	NO	NO	NO	NO	1	NO	0.0001909
2011	Andalucía	Man	41	NO	Yes	Very Good	NO	NO	No	NO	YES	NO	Low	Underweight	NO	NO	NO	NO	NO	0	NO	0.000102
2011	Andalucía	Woman	59	NO	NO	Very Good	NO	NO	No	NO	YES	NO	Medium	Normal Weight	NO	NO	NO	NO	NO	0	NO	0.0001818
2011	Andalucía	Woman	80	NO	NO	Good	Yes	NO	Not severe	NO	NO	NO	High	Normal Weight	NO	NO	NO	Yes	Yes	1	NO	9.54e-05
2011	Andalucía	Man	45	Yes	NO	Very Good	NO	NO	No	NO	NO	YES	High	Normal Weight	NO	NO	NO	NO	NO	0	NO	5.92e-05
2011	Andalucía	Man	41	Yes	NO	Good	Yes	NO	No	NO	YES	NO	Medium	Normal Weight	NO	NO	NO	NO	NO	0	NO	6.39e-05
2011	Andalucía	Woman	44	Yes	NO	Very Good	Yes	Yes	No	NO	YES	NO	Low	Overweight	NO	NO	NO	Yes	NO	0	NO	3.08e-05
2011	Andalucía	Man	25	Yes	Yes	Good	NO	Yes	No	NO	NO	NO	Medium	Obesity	NO	NO	NO	Yes	NO	0	NO	0.0001405
2011	Andalucía	Woman	69	Yes	NO	Very Bad	Yes	NO	Severe	NO	NO	NO	High		NO	NO	NO	NO	NO	2	NO	2.94e-05
2011	Andalucía	Man	18	Yes	Yes	Very Good	NO	NO	No	NO	NO	YES	High	Normal Weight	NO	NO	NO	NO	NO	0	NO	0.0001295
2011	Andalucía	Woman	41	Yes	NO	Very Good	NO	NO	No	NO	NO	YES		Normal Weight	NO	NO	NO	NO	NO	0	NO	9.24e-05
2011	Andalucía	Woman	35	Yes	NO	Very Good	NO	NO	No	NO	NO	YES	Low	Normal Weight	NO	NO	NO	NO	NO	0	NO	6.17e-05
2011	Andalucía	Man	20	Yes	Yes	Very Good	NO	NO	No	NO	NO	YES	Low	Normal Weight	NO	NO	NO	NO	NO	0	NO	9.71e-05
2011	Andalucía	Woman	25	Yes	Yes	Very Good	NO	NO	No	NO	YES	NO	Medium		NO	NO	NO	NO	NO	0	NO	0.0001059
2011	Andalucía	Man	38	NO	NO	Fair	NO	NO	Not severe	NO	NO	YES	Low	Obesity	NO	NO	NO	NO	NO	0	NO	0.0002042
2011	Andalucía	Woman	64	Yes	NO	Fair	Yes	Yes	Not severe	Yes	NO	NO	Medium	Obesity	Yes	Yes	NO	NO	NO	5	Yes	5.04e-05
2011	Andalucía	Woman	57	Yes	NO	Fair	Yes	NO	Not severe	NO	NO	NO	Low	Normal Weight	NO	NO	NO	NO	NO	3	NO	2.49e-05
2011	Andalucía	Woman	15	Yes	Yes	Good	NO	NO	No	NO	NO	YES	Medium	Normal Weight	NO	NO	NO	NO	NO	2	NO	6.31e-05
2011	Andalucía	Woman	32	Yes	NO	Good	NO	NO	No	NO	NO	NO	Medium	Normal Weight	NO	NO	NO	NO	NO	0	NO	6.94e-05
2011	Andalucía	Man	70	Yes	NO	Fair	Yes	Yes	No	Yes	NO	NO		Obesity	NO	Yes	NO	NO	NO	3	NO	6.4e-05
2011	Andalucía	Woman	87	Yes	NO	Good	NO	NO	No	NO	NO	NO	Low		NO	NO	NO	NO	NO	0	NO	2.94e-05
2011	Andalucía	Man	19	Yes	Yes	Good	NO	NO	No	NO	YES	NO	Low	Overweight	NO	NO	NO	NO	NO	0	NO	6.47e-05
2011	Andalucía	Man	41	Yes	Yes	Very Good	Yes	Yes	No	NO	NO	YES	High	Normal Weight	NO	NO	NO	NO	NO	0	NO	3.2e-05
2011	Andalucía	Man	60	Yes	NO	Good	Yes	NO	Not severe	NO	NO	NO	Medium	Normal Weight	NO	NO	NO	Yes	Yes	3	NO	5.76e-05
2011	Andalucía	Man	44	Yes	NO	Good	NO	NO	No	NO	NO	NO	Medium	Overweight	NO	NO	NO	NO	NO	0	NO	6.39e-05
2011	Andalucía	Man	49	Yes	NO	Very Good	NO	NO	No	NO	NO	NO	Medium	Normal Weight	NO	Yes	NO	NO	NO	0	NO	5.92e-05
2011	Andalucía	Man	63	Yes	NO	Good	NO	Yes	No	Yes	NO	NO	High	Overweight	NO	NO	NO	NO	NO	3	NO	5.76e-05
2011	Andalucía	Woman	63	Yes	NO	Fair	Yes	NO	Not severe	NO	YES	YES	Low	Obesity	NO	Yes	NO	NO	NO	3	NO	5.04e-05
2011	Andalucía	Woman	15	Yes	Yes	Good	NO	NO	No	NO	NO	NO	Medium	Normal Weight	NO	NO	NO	NO	NO	0	NO	3.15e-05
2011	Andalucía	Woman	88	Yes	NO	Fair	Yes	NO	Severe	NO	NO	NO	High	Overweight	NO	NO	Yes	NO	NO	2	NO	5.88e-05
2011	Andalucía	Woman	46	Yes	NO	Good	Yes	NO	Not severe	NO	YES	NO	Low	Normal Weight	Yes	Yes	NO	Yes	Yes	3	NO	2.93e-05
2011	Andalucía	Man	44	Yes	Yes	Very Good	NO	NO	No	NO	NO	YES		Normal Weight	NO	NO	NO	NO	NO	0	NO	3.2e-05
2011	Andalucía	Man	28	Yes	Yes	Very Good	NO	NO	No	NO	YES	NO	Low	Normal Weight	NO	NO	NO	NO	NO	0	NO	9.36e-05
2011	Andalucía	Woman	66	Yes	Yes	Fair	Yes	Yes	No	Yes	NO	NO	Medium		NO	NO	Yes	NO	NO	3	NO	2.94e-05
2011	Andalucía	Man	48	Yes	NO	Good	NO	NO	No	NO	YES	NO	Medium	Overweight	NO	NO	NO	NO	NO	0	NO	5.92e-05
2011	Andalucía	Man	40	Yes	NO	Good	NO	NO	No	NO	YES	NO	Low	Overweight	NO	NO	NO	NO	NO	0	NO	6.39e-05
2011	Andalucía	Man	82	Yes	NO	Fair	NO	Yes	No	Yes	NO	NO	Low		NO	NO	NO	NO	NO	3	NO	6.4e-05
2011	Andalucía	Man	44	Yes	NO	Good	Yes	NO	No	NO	NO	NO	Medium	Obesity	NO	NO	Yes	NO	NO	0	NO	6.39e-05
2011	Andalucía	Woman	41	Yes	NO	Good	NO	NO	No	NO	NO	NO	High	Normal Weight	NO	Yes	NO	NO	Yes	0	NO	6.16e-05
2011	Andalucía	Man	44	Yes	NO	Fair	NO	NO	No	NO	YES	YES	Low	Obesity	NO	NO	NO	NO	NO	0	NO	9.59e-05
2011	Andalucía	Man	33	Yes	Yes	Very Good	NO	NO	No	NO	NO	YES	Medium	Overweight	NO	NO	NO	NO	NO	0	NO	9.92e-05
2011	Andalucía	Woman	29	Yes	Yes	Good	Yes	NO	No	NO	NO	YES	Low	Normal Weight	NO	NO	NO	NO	NO	0	NO	7.06e-05
2011	Andalucía	Woman	31	Yes	Yes	Good	NO	NO	No	NO	YES	NO	Low	Overweight	NO	NO	NO	NO	NO	0	NO	3.47e-05
2011	Andalucía	Woman	59	Yes	NO	Very Bad	Yes	Yes	Severe	Yes	NO	NO	High	Normal Weight	NO	Yes	Yes	Yes	Yes	4	NO	7.46e-05
2011	Andalucía	Man	63	Yes	NO	Fair	Yes	Yes	Severe	Yes	YES	NO	Medium	Normal Weight	NO	NO	NO	NO	NO	6	Yes	5.76e-05
2011	Andalucía	Woman	70	Yes	NO	Good	NO	NO	No	NO	NO	YES	High	Overweight	NO	Yes	NO	NO	NO	0	NO	2.94e-05
2011	Andalucía	Man	36	Yes	NO	Good	NO	NO	No	NO	YES	YES	High	Overweight	NO	NO	NO	NO	NO	0	NO	6.4e-05
2011	Andalucía	Man	48	Yes	NO	Good	NO	NO	No	NO	YES	NO	High	Overweight	NO	NO	NO	NO	NO	0	NO	8.89e-05
2011	Andalucía	Man	48	Yes	NO	Good	NO	NO	No	NO	YES	YES	High	Overweight	NO	NO	NO	NO	NO	2	NO	8.89e-05
2011	Andalucía	Woman	36	Yes	Yes	Good	Yes	NO	No	NO	NO	NO	Medium	Normal Weight	NO	NO	NO	NO	NO	0	NO	3.09e-05
2011	Andalucía	Woman	55	Yes	NO	Very Bad	Yes	Yes	Severe	Yes	YES	NO	Low	Obesity	NO	Yes	Yes	Yes	Yes	6	Yes	7.46e-05
2011	Andalucía	Woman	61	NO	NO	Very Good	NO	NO	No	NO	NO	NO	Medium	Normal Weight	NO	NO	NO	NO	NO	0	NO	9.22e-05
2011	Andalucía	Woman	68	NO	NO	Good	NO	NO	No	NO	NO	NO	High	Normal Weight	NO	Yes	NO	NO	NO	3	NO	0.0002863
2011	Andalucía	Woman	36	NO	Yes	Good	Yes	NO	No	NO	NO	YES	Low	Normal Weight	NO	NO	NO	NO	NO	1	NO	9.84e-05
2011	Andalucía	Woman	75	Yes	NO	Bad	Yes	NO	Not severe	Yes	NO	NO	Low	Underweight	Yes	NO	NO	Yes	Yes	7	Yes	5.88e-05
2011	Andalucía	Woman	47	Yes	NO	Very Good	NO	NO	No	NO	NO	NO	High	Normal Weight	NO	NO	NO	NO	NO	0	NO	2.93e-05
2011	Andalucía	Woman	28	NO	Yes	Good	NO	NO	No	NO	YES	YES	Medium	Normal Weight	NO	NO	NO	NO	NO	0	NO	0.0001039
2011	Andalucía	Man	64	Yes	NO	Good	Yes	Yes	No	Yes	NO	NO	Medium	Overweight	NO	NO	NO	NO	NO	1	NO	0.0001152
2011	Andalucía	Man	72	Yes	NO	Good	Yes	NO	No	NO	NO	NO	Low	Overweight	Yes	NO	NO	NO	NO	2	NO	6.4e-05
2011	Andalucía	Woman	68	Yes	NO	Very Bad	Yes	Yes	Severe	Yes	NO	NO	Low	Obesity	NO	Yes	Yes	Yes	Yes	4	NO	5.88e-05
2011	Andalucía	Woman	28	NO	Yes	Good	NO	NO	No	NO	NO	NO	Low	Obesity	NO	Yes	NO	NO	NO	0	NO	0.0001039
2011	Andalucía	Woman	81	Yes	Yes	Very Bad	Yes	NO	Not severe	NO	NO	NO	Low	Overweight	NO	Yes	NO	Yes	NO	6	Yes	5.88e-05
2011	Andalucía	Woman	43	Yes	Yes	Good	NO	NO	No	NO	NO	NO	Medium	Normal Weight	NO	Yes	NO	NO	NO	0	NO	6.16e-05
2011	Andalucía	Man	53	Yes	NO	Good	Yes	NO	No	NO	NO	YES	High	Overweight	NO	NO	NO	NO	NO	0	NO	4.86e-05
2011	Andalucía	Woman	29	Yes	Yes	Very Good	NO	NO	No	NO	NO	YES	High	Normal Weight	NO	NO	NO	NO	NO	0	NO	6.04e-05
2011	Andalucía	Man	59	Yes	NO	Fair	Yes	NO	No	NO	NO	NO	High	Overweight	Yes	Yes	NO	NO	NO	4	NO	7.39e-05
2011	Andalucía	Woman	38	Yes	NO	Fair	NO	NO	No	NO	NO	YES	Low	Overweight	NO	Yes	NO	NO	NO	0	NO	5.28e-05
2011	Andalucía	Woman	33	NO	Yes	Good	NO	NO	No	NO	NO	YES	Medium	Overweight	NO	NO	NO	NO	NO	0	NO	8.73e-05
2011	Andalucía	Woman	46	Yes	NO	Good	NO	NO	No	NO	NO	NO		Obesity	NO	NO	NO	NO	NO	0	NO	5.01e-05
2011	Andalucía	Woman	48	Yes	NO	Fair	NO	NO	Not severe	NO	YES	NO	Low	Normal Weight	NO	Yes	NO	NO	NO	2	NO	7.52e-05
2011	Andalucía	Woman	63	Yes	NO	Good	Yes	Yes	No	Yes	NO	NO	Medium	Overweight	NO	NO	NO	NO	NO	4	NO	2.16e-05
2011	Andalucía	Woman	64	NO	Yes	Very Good	NO	NO	No	NO	NO	YES	High	Normal Weight	NO	NO	NO	NO	NO	0	NO	7.88e-05
2011	Andalucía	Woman	21	Yes	Yes	Good	NO	Yes	No	NO	YES	NO	Low	Obesity	NO	NO	NO	NO	NO	0	NO	8.76e-05
2011	Andalucía	Man	83	NO	NO	Very Good	Yes	NO	No	Yes	NO	NO	High	Overweight	Yes	NO	Yes	NO	NO	2	NO	0.0002522
2011	Andalucía	Man	52	Yes	Yes	Good	Yes	Yes	Not severe	NO	NO	NO	Medium	Normal Weight	NO	NO	NO	NO	NO	3	NO	2.43e-05
2011	Andalucía	Woman	44	Yes	NO	Good	NO	NO	No	NO	NO	NO	Medium	Normal Weight	NO	NO	NO	NO	NO	0	NO	5.27e-05
2011	Andalucía	Woman	42	Yes	NO	Good	NO	NO	No	NO	NO	NO	Medium	Normal Weight	NO	NO	NO	NO	NO	0	NO	5.27e-05
2011	Andalucía	Woman	44	Yes	Yes	Fair	Yes	NO	No	NO	YES	NO	Low	Normal Weight	NO	Yes	NO	Yes	Yes	6	Yes	2.64e-05
2011	Andalucía	Man	50	Yes	NO	Good	NO	NO	No	NO	YES	NO	Low	Overweight	NO	Yes	NO	Yes	Yes	4	NO	7.29e-05
2011	Andalucía	Man	46	Yes	NO	Fair	NO	NO	No	NO	NO	NO	Low	Overweight	NO	NO	NO	NO	NO	0	NO	0.0001013
2011	Andalucía	Woman	38	Yes	NO	Good	NO	NO	No	NO	NO	NO	Low	Obesity	NO	NO	NO	NO	NO	2	NO	5.28e-05
2011	Andalucía	Woman	55	Yes	NO	Very Bad	Yes	NO	Severe	NO	YES	NO	Low	Underweight	NO	NO	NO	NO	NO	5	Yes	4.25e-05
2011	Andalucía	Man	54	NO	NO	Fair	NO	NO	Severe	NO	NO	NO	Medium		NO	NO	NO	NO	NO	4	NO	0.0001615
2011	Andalucía	Woman	37	Yes	NO	Very Good	NO	NO	No	NO	YES	YES	High	Normal Weight	NO	NO	NO	NO	NO	0	NO	5.28e-05
2011	Andalucía	Man	35	Yes	NO	Very Good	NO	NO	No	NO	NO	NO	High	Overweight	NO	NO	NO	NO	NO	0	NO	5.48e-05
2011	Andalucía	Woman	39	Yes	Yes	Good	NO	NO	No	NO	NO	YES	High	Normal Weight	NO	NO	NO	Yes	Yes	0	NO	2.64e-05
2011	Andalucía	Woman	39	Yes	NO	Bad	NO	NO	Not severe	NO	NO	NO	Low	Normal Weight	NO	NO	NO	NO	NO	1	NO	5.28e-05
2011	Andalucía	Man	38	Yes	NO	Very Good	NO	NO	No	NO	NO	NO	Medium	Overweight	NO	NO	NO	NO	NO	0	NO	5.48e-05
2011	Andalucía	Woman	35	Yes	NO	Good	NO	NO	No	NO	YES	NO	Low	Overweight	NO	Yes	NO	NO	NO	0	NO	5.28e-05
2011	Andalucía	Man	30	Yes	Yes	Good	NO	NO	No	NO	YES	YES	Medium	Overweight	NO	NO	NO	NO	NO	0	NO	4.24e-05
2011	Andalucía	Woman	82	Yes	NO	Fair	Yes	Yes	Not severe	Yes	NO	NO	Medium		Yes	NO	NO	NO	NO	5	Yes	5.03e-05
2011	Andalucía	Man	55	Yes	NO	Fair	Yes	Yes	No	Yes	NO	NO	Low	Overweight	Yes	NO	NO	NO	NO	3	NO	9.85e-05
2011	Andalucía	Man	59	Yes	NO	Good	NO	NO	No	NO	NO	YES	Low	Overweight	NO	NO	NO	NO	NO	0	NO	2.46e-05
2011	Andalucía	Woman	44	Yes	NO	Good	NO	NO	No	NO	YES	NO	Medium	Normal Weight	NO	NO	NO	NO	NO	0	NO	7.91e-05
2011	Andalucía	Man	15	Yes	Yes	Fair	NO	NO	No	NO	NO	YES	Low	Overweight	NO	NO	NO	NO	NO	2	NO	5.24e-05
2011	Andalucía	Man	60	NO	NO	Bad	Yes	Yes	Severe	Yes	NO	NO	Medium	Obesity	Yes	Yes	Yes	NO	Yes	8	Yes	0.0001622
2011	Andalucía	Man	65	Yes	NO	Good	NO	NO	No	NO	YES	NO	Low	Overweight	NO	NO	NO	NO	NO	0	NO	8.21e-05
2011	Andalucía	Woman	58	Yes	NO	Fair	Yes	NO	No	NO	NO	YES	Medium	Normal Weight	NO	NO	Yes	NO	NO	2	NO	4.25e-05
2011	Andalucía	Man	42	Yes	NO	Good	NO	NO	No	NO	NO	NO	High	Overweight	NO	NO	NO	NO	NO	0	NO	5.47e-05
2011	Andalucía	Man	22	Yes	Yes	Very Good	NO	NO	No	NO	NO	NO	Medium	Normal Weight	NO	NO	NO	NO	NO	1	NO	8.3e-05
2011	Andalucía	Woman	47	NO	Yes	Very Good	NO	NO	No	NO	NO	NO	Low	Overweight	NO	NO	NO	NO	NO	0	NO	8.19e-05
2011	Andalucía	Man	68	Yes	Yes	Fair	Yes	NO	No	NO	NO	NO	Medium		NO	NO	NO	NO	NO	1	NO	2.74e-05
2011	Andalucía	Woman	46	Yes	Yes	Good	NO	NO	No	NO	YES	NO	Low	Overweight	NO	NO	NO	NO	NO	0	NO	5.01e-05
2011	Andalucía	Woman	79	Yes	NO	Bad	Yes	Yes	Not severe	Yes	NO	NO	Low	Obesity	NO	Yes	Yes	Yes	Yes	7	Yes	0.0001257
2011	Andalucía	Woman	19	Yes	Yes	Good	Yes	NO	No	NO	NO	NO	Low	Overweight	NO	NO	Yes	NO	NO	0	NO	6.22e-05
2011	Andalucía	Man	20	Yes	Yes	Very Good	NO	NO	No	NO	NO	YES	Low	Obesity	NO	NO	NO	NO	NO	0	NO	8.96e-05
2011	Andalucía	Woman	38	Yes	NO	Fair	Yes	NO	No	NO	YES	NO	Low	Normal Weight	NO	NO	NO	NO	NO	1	NO	2.85e-05
2011	Andalucía	Woman	72	NO	NO	Good	NO	Yes	No	Yes	NO	NO	Low	Normal Weight	NO	NO	NO	NO	NO	4	NO	8.8e-05
2011	Andalucía	Woman	64	Yes	NO	Fair	Yes	NO	Severe	NO	NO	NO	Low	Obesity	NO	Yes	NO	NO	NO	4	NO	2.33e-05
2011	Andalucía	Man	76	Yes	NO	Good	Yes	Yes	No	Yes	NO	NO	High	Obesity	NO	Yes	NO	NO	NO	3	NO	5.9e-05
2011	Andalucía	Woman	82	Yes	NO	Fair	Yes	Yes	No	Yes	NO	NO	Low		NO	NO	NO	NO	NO	5	Yes	2.71e-05
2011	Andalucía	Woman	74	Yes	NO	Fair	Yes	Yes	Not severe	Yes	NO	NO	Medium		NO	Yes	NO	Yes	Yes	6	Yes	5.42e-05
2011	Andalucía	Woman	80	Yes	NO	Fair	Yes	Yes	Not severe	Yes	NO	NO	Low		NO	Yes	NO	NO	NO	4	NO	5.42e-05
2011	Andalucía	Man	62	Yes	NO	Good	Yes	Yes	No	Yes	NO	NO	Low	Overweight	NO	NO	NO	NO	NO	1	NO	2.66e-05
2011	Andalucía	Man	70	Yes	NO	Good	NO	NO	No	NO	NO	NO	Medium	Overweight	NO	NO	NO	NO	NO	0	NO	5.9e-05
2011	Andalucía	Man	37	Yes	Yes	Good	Yes	NO	No	NO	NO	YES	Low	Obesity	NO	NO	Yes	NO	NO	5	Yes	8.86e-05
2011	Andalucía	Man	19	Yes	Yes	Very Good	NO	NO	No	NO	NO	YES	Low	Underweight	NO	NO	NO	NO	NO	0	NO	0.0001493
2011	Andalucía	Woman	31	Yes	Yes	Very Good	NO	NO	No	NO	YES	NO	Low	Overweight	NO	NO	NO	NO	NO	0	NO	6.4e-05
2011	Andalucía	Man	51	Yes	NO	Good	Yes	NO	No	NO	YES	NO	Medium	Overweight	NO	Yes	NO	NO	NO	2	NO	0.0001048
2011	Andalucía	Woman	40	Yes	NO	Very Good	Yes	NO	No	NO	NO	NO	Low		NO	NO	NO	NO	NO	0	NO	2.84e-05
2011	Andalucía	Man	57	Yes	NO	Good	NO	NO	Not severe	NO	NO	YES	Low	Normal Weight	NO	NO	NO	NO	NO	0	NO	7.97e-05
2011	Andalucía	Woman	64	Yes	NO	Very Good	NO	NO	No	NO	NO	NO	Medium	Overweight	NO	NO	NO	NO	NO	1	NO	6.98e-05
2011	Andalucía	Man	36	Yes	NO	Good	Yes	NO	No	NO	NO	NO	Medium	Normal Weight	NO	NO	NO	NO	NO	1	NO	5.91e-05
2011	Andalucía	Woman	29	Yes	Yes	Good	NO	NO	No	NO	YES	YES	Low	Overweight	NO	NO	NO	NO	NO	2	NO	6.51e-05
2011	Andalucía	Woman	77	Yes	NO	Very Bad	Yes	Yes	Severe	Yes	NO	NO	Medium	Obesity	Yes	Yes	Yes	Yes	Yes	6	Yes	2.71e-05
2011	Andalucía	Man	20	Yes	Yes	Very Good	NO	NO	No	NO	NO	YES	Medium	Normal Weight	NO	NO	NO	NO	NO	0	NO	8.96e-05
2011	Andalucía	Man	64	Yes	NO	Bad	NO	Yes	No	Yes	NO	NO	Low	Overweight	NO	NO	NO	Yes	Yes	3	NO	2.66e-05
2011	Andalucía	Woman	77	Yes	NO	Fair	Yes	Yes	No	Yes	NO	NO	Low		Yes	Yes	NO	NO	NO	6	Yes	5.42e-05
2011	Andalucía	Woman	45	Yes	NO	Very Bad	Yes	Yes	Severe	NO	YES	NO		Normal Weight	NO	Yes	NO	Yes	Yes	4	NO	8.11e-05
2011	Andalucía	Woman	42	Yes	Yes	Good	NO	NO	No	NO	NO	NO	Low		NO	NO	NO	NO	NO	1	NO	5.68e-05
2011	Andalucía	Man	78	Yes	NO	Fair	Yes	NO	Severe	Yes	YES	NO	Low	Overweight	Yes	Yes	NO	NO	NO	5	Yes	2.95e-05
2011	Andalucía	Man	33	Yes	Yes	Good	NO	NO	No	NO	NO	NO	Medium	Overweight	NO	NO	NO	NO	NO	0	NO	9.15e-05
2011	Andalucía	Man	62	Yes	NO	Fair	Yes	NO	No	Yes	NO	NO	Medium	Obesity	Yes	Yes	Yes	Yes	Yes	3	NO	5.31e-05
2011	Andalucía	Woman	40	Yes	Yes	Fair	Yes	NO	Not severe	NO	YES	NO	Medium	Normal Weight	Yes	NO	NO	Yes	Yes	2	NO	2.84e-05
2011	Andalucía	Man	22	Yes	Yes	Fair	NO	NO	Not severe	NO	YES	NO	High	Underweight	NO	NO	NO	NO	NO	0	NO	8.96e-05
2011	Andalucía	Woman	71	Yes	NO	Bad	Yes	Yes	Severe	Yes	NO	NO		Obesity	NO	NO	Yes	Yes	Yes	5	Yes	5.42e-05
2011	Andalucía	Man	82	Yes	NO	Very Bad	Yes	Yes	Not severe	Yes	NO	NO	Medium	Normal Weight	Yes	Yes	NO	NO	NO	5	Yes	5.9e-05
2011	Andalucía	Man	52	Yes	NO	Very Good	NO	NO	No	NO	NO	NO	Medium	Overweight	NO	NO	NO	NO	NO	0	NO	7.86e-05
2011	Andalucía	Man	61	Yes	NO	Good	NO	NO	No	NO	NO	NO	Medium	Obesity	NO	NO	NO	NO	NO	2	NO	5.31e-05
2011	Andalucía	Man	90	Yes	NO	Good	Yes	Yes	No	Yes	YES	NO	Medium	Overweight	NO	NO	Yes	NO	NO	3	NO	2.95e-05
2011	Andalucía	Man	54	Yes	NO	Good	Yes	Yes	No	Yes	NO	NO		Obesity	NO	Yes	NO	NO	NO	2	NO	5.24e-05
2011	Andalucía	Woman	68	Yes	NO	Very Good	NO	NO	No	NO	NO	NO	Medium	Overweight	NO	NO	NO	NO	NO	0	NO	5.42e-05
2011	Andalucía	Woman	46	Yes	NO	Good	NO	NO	No	NO	NO	NO	Low	Overweight	NO	NO	NO	NO	NO	0	NO	5.4e-05
2011	Andalucía	Woman	28	Yes	NO	Good	Yes	NO	No	NO	NO	YES	High	Normal Weight	Yes	Yes	NO	NO	NO	0	NO	6.51e-05
2011	Andalucía	Woman	60	Yes	NO	Fair	Yes	NO	No	NO	NO	NO	Low	Normal Weight	NO	Yes	NO	NO	NO	0	NO	4.65e-05
2011	Andalucía	Woman	66	Yes	Yes	Very Good	NO	NO	No	NO	NO	NO	Medium	Overweight	NO	NO	NO	Yes	NO	0	NO	2.71e-05
2011	Andalucía	Man	58	Yes	Yes	Good	NO	NO	No	NO	YES	YES	High		NO	NO	NO	NO	NO	0	NO	5.31e-05
2011	Andalucía	Man	86	Yes	NO	Fair	Yes	NO	Severe	NO	NO	NO	Low		Yes	NO	NO	NO	NO	5	Yes	2.95e-05
2011	Andalucía	Woman	35	Yes	NO	Good	NO	NO	No	NO	YES	NO			NO	NO	NO	NO	NO	0	NO	2.85e-05
2011	Andalucía	Woman	64	Yes	NO	Good	Yes	NO	No	NO	NO	NO	Low	Overweight	NO	Yes	NO	NO	NO	1	NO	9.31e-05
2011	Andalucía	Woman	31	Yes	Yes	Good	NO	NO	No	NO	YES	NO	Medium	Normal Weight	NO	NO	NO	Yes	NO	3	NO	6.4e-05
2011	Andalucía	Man	65	Yes	NO	Good	NO	Yes	No	Yes	NO	NO		Obesity	NO	Yes	NO	NO	NO	5	Yes	5.9e-05
2011	Andalucía	Man	82	Yes	NO	Bad	Yes	Yes	Not severe	Yes	NO	NO	Low		Yes	NO	Yes	NO	NO	7	Yes	5.9e-05
2011	Andalucía	Man	40	Yes	NO	Fair	Yes	NO	No	NO	NO	YES	High		NO	NO	NO	Yes	Yes	0	NO	5.9e-05
2011	Andalucía	Woman	42	Yes	NO	Fair	Yes	Yes	Not severe	NO	NO	NO	Medium	Normal Weight	NO	Yes	NO	NO	NO	2	NO	5.68e-05
2011	Andalucía	Woman	21	Yes	Yes	Fair	Yes	NO	No	NO	NO	NO	Low	Normal Weight	NO	NO	NO	NO	NO	1	NO	9.45e-05
2011	Andalucía	Woman	25	Yes	Yes	Good	NO	NO	No	NO	NO	NO	Low	Normal Weight	NO	NO	NO	NO	NO	0	NO	3.26e-05
2011	Andalucía	Man	33	Yes	Yes	Good	NO	NO	No	NO	NO	YES	High	Normal Weight	NO	NO	NO	NO	NO	0	NO	9.15e-05
2011	Andalucía	Man	28	Yes	Yes	Good	NO	NO	No	NO	YES	NO	Low	Overweight	NO	NO	NO	NO	NO	0	NO	8.64e-05
2011	Andalucía	Woman	28	Yes	NO	Very Good	NO	NO	No	NO	YES	NO	High	Underweight	NO	NO	NO	NO	NO	3	NO	6.51e-05
2011	Andalucía	Man	32	Yes	NO	Good	NO	NO	No	NO	NO	YES	High	Normal Weight	NO	NO	Yes	NO	NO	0	NO	9.15e-05
2011	Andalucía	Woman	28	Yes	Yes	Good	NO	NO	No	NO	NO	YES	High	Overweight	NO	Yes	NO	NO	NO	1	NO	3.26e-05
2011	Andalucía	Woman	26	Yes	Yes	Good	Yes	NO	No	NO	NO	NO	Low	Normal Weight	NO	NO	NO	NO	NO	1	NO	6.51e-05
2011	Andalucía	Man	34	Yes	NO	Good	NO	NO	No	NO	YES	NO	Medium	Normal Weight	NO	NO	NO	NO	NO	0	NO	9.15e-05
2011	Andalucía	Woman	43	Yes	NO	Very Good	NO	NO	No	NO	YES	NO	Medium	Normal Weight	NO	NO	NO	NO	NO	0	NO	5.68e-05
2011	Andalucía	Woman	68	Yes	NO	Fair	NO	Yes	No	Yes	NO	NO	High	Overweight	NO	NO	NO	NO	NO	2	NO	8.14e-05
2011	Andalucía	Man	50	Yes	NO	Fair	Yes	NO	No	NO	NO	NO	Medium	Obesity	NO	NO	NO	NO	NO	2	NO	5.24e-05
2011	Andalucía	Woman	19	Yes	Yes	Good	NO	NO	No	NO	NO	NO	High	Normal Weight	NO	NO	Yes	NO	NO	0	NO	0.0001244
2011	Andalucía	Man	71	Yes	NO	Good	NO	NO	Not severe	NO	NO	NO	Low	Overweight	NO	NO	NO	NO	NO	0	NO	5.9e-05
2011	Andalucía	Man	32	Yes	Yes	Good	NO	NO	No	NO	NO	YES	Medium	Normal Weight	NO	NO	NO	NO	NO	0	NO	0.0001373
2011	Andalucía	Woman	51	Yes	NO	Good	NO	NO	No	NO	NO	NO	Low	Overweight	NO	NO	NO	NO	NO	0	NO	8.05e-05
2011	Andalucía	Man	67	Yes	NO	Fair	NO	Yes	No	Yes	NO	NO	High	Overweight	NO	NO	NO	NO	NO	2	NO	8.85e-05
2011	Andalucía	Woman	48	Yes	NO	Fair	Yes	NO	No	NO	NO	YES	Medium	Normal Weight	NO	Yes	NO	NO	NO	2	NO	8.11e-05
2011	Andalucía	Man	21	Yes	Yes	Good	NO	NO	No	NO	YES	NO	Low	Obesity	NO	Yes	NO	NO	NO	0	NO	5.97e-05
2011	Andalucía	Woman	63	Yes	NO	Good	Yes	NO	No	NO	NO	NO	High	Overweight	NO	Yes	NO	Yes	Yes	1	NO	4.65e-05
2011	Andalucía	Woman	72	Yes	NO	Fair	Yes	Yes	No	Yes	NO	YES	Medium	Overweight	Yes	Yes	NO	Yes	NO	4	NO	2.71e-05
2011	Andalucía	Man	27	Yes	Yes	Good	NO	NO	No	NO	NO	YES	Medium	Overweight	NO	NO	NO	NO	NO	0	NO	0.0001296
2011	Andalucía	Man	42	Yes	NO	Good	Yes	NO	No	NO	NO	NO	Medium	Obesity	NO	NO	Yes	NO	NO	0	NO	5.9e-05
2011	Andalucía	Woman	52	Yes	NO	Good	NO	Yes	No	NO	NO	NO	Low	Normal Weight	NO	NO	NO	NO	NO	0	NO	5.36e-05
2011	Andalucía	Man	37	Yes	NO	Good	NO	NO	No	NO	NO	YES	Low	Obesity	NO	NO	NO	NO	NO	0	NO	5.91e-05
2011	Andalucía	Man	48	Yes	NO	Good	NO	NO	No	NO	YES	NO		Overweight	Yes	NO	NO	NO	NO	0	NO	0.0001093
2011	Andalucía	Man	37	Yes	Yes	Fair	Yes	NO	No	NO	NO	YES	Medium	Obesity	NO	NO	NO	NO	NO	0	NO	5.91e-05
2011	Andalucía	Woman	34	NO	NO	Good	NO	NO	No	NO	NO	YES	Medium	Normal Weight	NO	NO	NO	NO	NO	0	NO	0.0001882
2011	Andalucía	Woman	63	Yes	Yes	Fair	Yes	Yes	No	Yes	NO	NO	Medium	Obesity	NO	Yes	NO	NO	NO	5	Yes	2.33e-05
2011	Andalucía	Man	85	Yes	NO	Good	Yes	NO	No	NO	NO	NO		Obesity	NO	NO	NO	NO	NO	1	NO	2.95e-05
2011	Andalucía	Woman	59	Yes	NO	Very Bad	Yes	Yes	Not severe	NO	NO	NO			NO	Yes	NO	NO	NO	1	NO	9.17e-05
2011	Andalucía	Man	66	Yes	NO	Bad	Yes	Yes	Not severe	Yes	NO	NO	Low	Overweight	Yes	NO	Yes	Yes	Yes	7	Yes	5.9e-05
2011	Andalucía	Woman	58	Yes	NO	Fair	Yes	NO	Not severe	NO	YES	NO		Overweight	NO	Yes	NO	Yes	Yes	6	Yes	2.29e-05
2011	Andalucía	Woman	84	Yes	NO	Fair	Yes	NO	Severe	Yes	NO	NO	High		Yes	Yes	NO	NO	NO	6	Yes	5.42e-05
2011	Andalucía	Man	76	Yes	NO	Bad	Yes	Yes	Not severe	Yes	YES	NO	Medium	Overweight	NO	NO	Yes	Yes	Yes	7	Yes	5.9e-05
2011	Andalucía	Woman	43	Yes	NO	Good	Yes	NO	Not severe	NO	NO	NO	Medium	Normal Weight	NO	Yes	NO	Yes	Yes	2	NO	5.68e-05
2011	Andalucía	Man	38	Yes	NO	Very Good	NO	NO	No	NO	NO	NO	High	Overweight	NO	NO	NO	NO	NO	1	NO	5.91e-05
2011	Andalucía	Man	42	Yes	NO	Fair	NO	NO	No	NO	YES	NO	Low	Overweight	NO	Yes	NO	NO	NO	1	NO	5.9e-05
2011	Andalucía	Man	51	Yes	NO	Good	Yes	Yes	No	NO	NO	NO	Low	Obesity	NO	Yes	Yes	Yes	NO	0	NO	7.86e-05
2011	Andalucía	Man	35	Yes	NO	Fair	NO	Yes	No	NO	YES	NO	Low	Overweight	NO	NO	NO	NO	NO	0	NO	5.91e-05
2011	Andalucía	Woman	32	Yes	NO	Good	Yes	NO	No	NO	NO	YES	Medium	Normal Weight	NO	NO	NO	NO	NO	1	NO	6.4e-05
2011	Andalucía	Man	25	Yes	Yes	Good	NO	NO	No	NO	YES	NO	Low	Normal Weight	NO	NO	NO	NO	NO	0	NO	0.0002159
2011	Andalucía	Man	25	Yes	Yes	Good	NO	NO	No	NO	NO	YES	Low	Overweight	NO	NO	NO	NO	NO	1	NO	0.0001296
2011	Andalucía	Woman	30	Yes	Yes	Very Good	NO	NO	No	NO	NO	NO	Medium	Normal Weight	NO	NO	NO	NO	NO	0	NO	0.0001599
2011	Andalucía	Man	44	Yes	NO	Fair	Yes	NO	No	NO	YES	YES	Low	Obesity	NO	Yes	NO	NO	NO	0	NO	5.9e-05
2011	Andalucía	Woman	78	Yes	NO	Fair	Yes	Yes	No	Yes	NO	NO	Low		Yes	Yes	NO	NO	NO	7	Yes	2.71e-05
2011	Andalucía	Man	36	Yes	NO	Good	NO	NO	No	NO	NO	NO	Low	Obesity	NO	NO	NO	NO	NO	0	NO	5.91e-05
2011	Andalucía	Man	19	Yes	Yes	Good	NO	Yes	No	NO	NO	YES		Normal Weight	NO	NO	NO	NO	NO	0	NO	8.96e-05
2011	Andalucía	Man	20	Yes	Yes	Very Good	NO	NO	No	NO	YES	NO	Low	Normal Weight	NO	NO	NO	NO	NO	0	NO	5.97e-05
2011	Andalucía	Woman	49	Yes	NO	Good	Yes	NO	Not severe	NO	YES	NO		Obesity	NO	Yes	NO	Yes	Yes	2	NO	8.11e-05
2011	Andalucía	Woman	50	Yes	NO	Good	Yes	NO	No	NO	YES	NO	Medium		NO	Yes	Yes	NO	NO	2	NO	0.0001073
2011	Andalucía	Woman	47	Yes	Yes	Fair	Yes	Yes	Not severe	NO	NO	NO	Low		NO	Yes	NO	Yes	Yes	3	NO	8.11e-05
2011	Andalucía	Man	58	Yes	NO	Bad	Yes	Yes	Severe	Yes	NO	NO	Low	Obesity	NO	Yes	NO	Yes	Yes	5	Yes	7.97e-05
2011	Andalucía	Woman	38	Yes	Yes	Fair	NO	NO	No	NO	YES	NO	Low		NO	NO	NO	NO	NO	1	NO	8.54e-05
2011	Andalucía	Woman	50	Yes	NO	Good	Yes	NO	No	NO	YES	NO	Medium	Normal Weight	NO	Yes	NO	Yes	Yes	2	NO	8.05e-05
2011	Andalucía	Man	33	Yes	NO	Good	NO	NO	No	NO	YES	NO		Normal Weight	NO	NO	NO	NO	NO	0	NO	9.15e-05
2011	Andalucía	Man	59	Yes	Yes	Good	Yes	NO	Not severe	NO	YES	NO	Low	Normal Weight	NO	NO	NO	NO	NO	0	NO	2.66e-05
2011	Andalucía	Woman	25	Yes	Yes	Good	NO	NO	No	NO	YES	NO	Low	Normal Weight	NO	NO	NO	NO	NO	0	NO	6.51e-05
2011	Andalucía	Man	45	Yes	NO	Bad	Yes	Yes	Not severe	NO	NO	NO	Medium	Overweight	Yes	NO	Yes	Yes	NO	0	NO	5.46e-05
2011	Andalucía	Woman	41	Yes	NO	Good	NO	NO	No	NO	NO	NO	Low	Normal Weight	NO	NO	NO	NO	NO	0	NO	5.68e-05
2011	Andalucía	Man	74	Yes	NO	Fair	Yes	NO	No	NO	NO	NO	Medium		NO	NO	NO	NO	NO	0	NO	8.85e-05
2011	Andalucía	Man	67	Yes	NO	Fair	Yes	Yes	No	NO	NO	YES	Low	Overweight	NO	NO	NO	NO	NO	1	NO	5.9e-05
2011	Andalucía	Man	66	Yes	NO	Very Good	Yes	Yes	No	NO	NO	NO		Overweight	NO	NO	NO	NO	NO	1	NO	8.85e-05
2011	Andalucía	Woman	37	Yes	Yes	Good	Yes	Yes	Severe	Yes	NO	NO	Medium	Normal Weight	NO	NO	NO	NO	NO	1	NO	5.7e-05
2011	Andalucía	Man	84	Yes	NO	Bad	Yes	Yes	No	Yes	NO	NO	Medium	Overweight	Yes	NO	NO	NO	NO	4	NO	5.9e-05
2011	Andalucía	Man	52	Yes	NO	Good	NO	NO	No	NO	YES	NO	Low	Obesity	NO	NO	NO	Yes	NO	2	NO	5.24e-05
2011	Andalucía	Man	25	Yes	Yes	Good	Yes	NO	No	NO	YES	NO	Low	Overweight	NO	NO	NO	Yes	Yes	0	NO	8.64e-05
2011	Andalucía	Woman	55	Yes	NO	Good	Yes	NO	No	NO	NO	NO	Medium	Obesity	Yes	NO	NO	NO	NO	3	NO	4.59e-05
2011	Andalucía	Man	35	Yes	Yes	Fair	NO	Yes	No	NO	YES	NO	Medium	Obesity	NO	NO	NO	Yes	Yes	1	NO	5.91e-05
2011	Andalucía	Woman	53	Yes	NO	Fair	Yes	NO	No	NO	NO	NO	Low	Overweight	NO	Yes	NO	NO	NO	1	NO	8.05e-05
2011	Andalucía	Man	46	Yes	NO	Good	NO	NO	No	NO	NO	YES	High	Normal Weight	NO	NO	NO	NO	NO	0	NO	5.46e-05
2011	Andalucía	Man	36	Yes	NO	Good	NO	NO	No	NO	YES	YES	High	Overweight	NO	NO	NO	NO	NO	0	NO	5.91e-05
2011	Andalucía	Woman	33	Yes	NO	Bad	Yes	Yes	Not severe	NO	NO	NO	Low	Overweight	NO	Yes	Yes	Yes	Yes	5	Yes	6.4e-05
2011	Andalucía	Man	20	Yes	Yes	Good	NO	NO	No	NO	NO	NO	Medium	Normal Weight	NO	NO	NO	NO	NO	0	NO	5.97e-05
2011	Andalucía	Woman	46	Yes	NO	Good	NO	Yes	No	NO	NO	NO	Low	Obesity	NO	NO	NO	NO	NO	0	NO	5.4e-05
2011	Andalucía	Woman	42	Yes	NO	Good	Yes	Yes	Not severe	NO	YES	NO	Low	Overweight	NO	Yes	NO	NO	NO	1	NO	2.84e-05
2011	Andalucía	Man	71	Yes	NO	Good	NO	Yes	No	NO	YES	NO	High	Overweight	NO	NO	NO	NO	NO	1	NO	5.9e-05
2011	Andalucía	Woman	85	Yes	NO	Good	Yes	NO	Severe	NO	NO	NO	Low		Yes	NO	NO	Yes	NO	2	NO	8.14e-05
2011	Andalucía	Man	61	Yes	NO	Good	Yes	NO	No	NO	NO	YES	High	Overweight	NO	NO	Yes	NO	NO	3	NO	5.31e-05
2011	Andalucía	Man	45	Yes	NO	Good	NO	NO	No	NO	NO	NO		Obesity	NO	NO	NO	NO	NO	0	NO	5.46e-05
2011	Andalucía	Woman	21	Yes	Yes	Good	NO	NO	No	NO	NO	YES	High	Normal Weight	Yes	Yes	NO	NO	NO	0	NO	9.45e-05
2011	Andalucía	Woman	25	Yes	NO	Good	Yes	NO	No	NO	YES	NO	Medium	Overweight	NO	NO	Yes	Yes	Yes	2	NO	9.77e-05
2011	Andalucía	Woman	45	Yes	NO	Good	Yes	Yes	No	Yes	NO	NO	Medium	Obesity	NO	Yes	NO	NO	NO	3	NO	5.4e-05
2011	Andalucía	Man	42	Yes	NO	Good	NO	NO	No	NO	NO	NO	Medium	Overweight	NO	NO	NO	NO	NO	0	NO	5.9e-05
2011	Andalucía	Man	67	Yes	NO	Good	Yes	Yes	No	Yes	NO	NO	Low	Overweight	NO	NO	NO	NO	NO	3	NO	0.0001475
2011	Andalucía	Woman	20	Yes	Yes	Good	NO	NO	No	NO	NO	NO	Low	Normal Weight	NO	NO	NO	NO	NO	0	NO	9.45e-05
2011	Andalucía	Woman	48	Yes	NO	Very Good	NO	NO	No	NO	YES	NO	Low	Overweight	NO	Yes	NO	NO	NO	1	NO	8.11e-05
2011	Andalucía	Woman	45	Yes	Yes	Fair	NO	NO	No	NO	YES	NO	Medium	Normal Weight	NO	Yes	NO	NO	NO	2	NO	2.7e-05
2011	Andalucía	Woman	68	Yes	NO	Fair	Yes	NO	Not severe	NO	NO	NO	Medium		NO	Yes	NO	Yes	Yes	3	NO	0.0001356
2011	Andalucía	Man	71	Yes	NO	Fair	NO	NO	Severe	Yes	NO	NO	Medium	Overweight	NO	NO	NO	NO	NO	3	NO	2.95e-05
2011	Andalucía	Man	35	Yes	NO	Good	NO	NO	No	NO	NO	YES	Low		NO	Yes	NO	NO	NO	0	NO	5.91e-05
2011	Andalucía	Man	26	Yes	Yes	Good	NO	NO	No	NO	YES	NO	Low	Obesity	NO	NO	NO	NO	NO	0	NO	0.0001296
2011	Andalucía	Man	31	NO	NO	Good	NO	NO	No	NO	YES	NO	Low	Obesity	NO	Yes	NO	Yes	NO	1	NO	0.0002244
2011	Andalucía	Woman	49	Yes	NO	Fair	Yes	NO	Not severe	NO	YES	NO	Medium	Obesity	NO	Yes	NO	NO	NO	1	NO	8.11e-05
2011	Andalucía	Woman	65	Yes	NO	Bad	Yes	NO	No	NO	NO	NO	High	Normal Weight	NO	Yes	NO	Yes	Yes	4	NO	5.42e-05
2011	Andalucía	Man	75	Yes	NO	Fair	Yes	NO	No	NO	NO	NO	Low	Obesity	NO	Yes	Yes	NO	NO	4	NO	5.9e-05
2011	Andalucía	Woman	67	Yes	NO	Very Good	Yes	NO	No	NO	NO	NO	Medium	Normal Weight	NO	Yes	Yes	Yes	NO	1	NO	2.71e-05
2011	Andalucía	Woman	87	Yes	NO	Bad	Yes	Yes	Not severe	Yes	NO	NO	Medium		NO	Yes	NO	Yes	Yes	5	Yes	5.42e-05
2011	Andalucía	Woman	45	Yes	NO	Very Good	NO	NO	No	NO	YES	NO	Low	Obesity	NO	Yes	NO	NO	NO	2	NO	5.4e-05
2011	Andalucía	Man	51	Yes	Yes	Good	NO	NO	No	NO	NO	YES	High	Normal Weight	NO	Yes	NO	NO	NO	1	NO	2.62e-05
2011	Andalucía	Woman	80	Yes	NO	Fair	NO	Yes	Not severe	NO	NO	NO	Medium		NO	NO	NO	Yes	Yes	0	NO	2.71e-05
2011	Andalucía	Man	48	Yes	NO	Good	Yes	NO	No	NO	YES	NO	High	Normal Weight	NO	Yes	NO	NO	NO	3	NO	0.0001366
2011	Andalucía	Woman	66	Yes	NO	Bad	Yes	NO	Severe	Yes	YES	NO	Medium	Overweight	Yes	Yes	NO	Yes	Yes	5	Yes	5.42e-05
2011	Andalucía	Woman	55	Yes	NO	Good	Yes	Yes	No	Yes	YES	NO	Medium	Overweight	NO	NO	NO	NO	NO	3	NO	9.17e-05
2011	Andalucía	Woman	75	Yes	NO	Fair	Yes	Yes	Not severe	NO	NO	NO	High	Overweight	Yes	Yes	Yes	NO	NO	3	NO	2.71e-05
2011	Andalucía	Woman	38	Yes	NO	Good	NO	NO	No	NO	NO	NO	Medium	Normal Weight	NO	NO	NO	NO	Yes	0	NO	5.7e-05
2011	Andalucía	Woman	65	Yes	NO	Good	Yes	NO	No	NO	NO	NO	High		NO	Yes	NO	NO	NO	3	NO	5.42e-05
2011	Andalucía	Man	24	Yes	Yes	Good	NO	NO	No	NO	NO	YES	Medium	Normal Weight	NO	NO	NO	NO	NO	0	NO	0.0001493
2011	Andalucía	Woman	78	Yes	NO	Bad	Yes	Yes	Not severe	Yes	NO	NO	Low	Obesity	Yes	Yes	Yes	Yes	Yes	6	Yes	5.42e-05
2011	Andalucía	Woman	69	Yes	NO	Very Bad	Yes	Yes	Severe	Yes	NO	NO	Medium	Normal Weight	Yes	Yes	Yes	Yes	Yes	8	Yes	2.71e-05
2011	Andalucía	Woman	75	Yes	NO	Very Good	NO	NO	No	NO	NO	NO	High	Normal Weight	NO	NO	NO	NO	NO	0	NO	2.71e-05
2011	Andalucía	Woman	82	Yes	NO	Fair	Yes	Yes	Not severe	Yes	NO	NO	Low	Overweight	Yes	Yes	NO	NO	NO	4	NO	8.14e-05
2011	Andalucía	Woman	83	Yes	NO	Fair	Yes	Yes	No	Yes	NO	NO	High	Overweight	Yes	Yes	NO	Yes	Yes	7	Yes	2.71e-05
2011	Andalucía	Man	57	Yes	NO	Very Bad	Yes	NO	Not severe	Yes	YES	NO	Medium	Overweight	NO	Yes	Yes	Yes	Yes	9	Yes	2.66e-05
2011	Andalucía	Man	23	Yes	Yes	Good	NO	NO	No	NO	YES	YES	High	Obesity	NO	NO	NO	NO	NO	0	NO	8.96e-05
2011	Andalucía	Man	46	Yes	NO	Good	Yes	NO	No	NO	NO	NO	Medium	Overweight	NO	Yes	NO	NO	NO	0	NO	5.46e-05
2011	Andalucía	Man	74	Yes	Yes	Good	Yes	Yes	No	Yes	NO	NO	Low	Overweight	NO	Yes	NO	Yes	Yes	5	Yes	2.95e-05
2011	Andalucía	Woman	51	Yes	NO	Good	Yes	NO	No	NO	YES	NO	Medium		NO	NO	NO	NO	NO	2	NO	8.05e-05
2011	Andalucía	Woman	79	Yes	NO	Fair	Yes	NO	Not severe	NO	NO	NO	High	Normal Weight	NO	Yes	NO	NO	NO	0	NO	2.71e-05
2011	Andalucía	Man	83	Yes	NO	Good	Yes	NO	No	Yes	NO	NO	Low	Overweight	NO	NO	NO	NO	NO	2	NO	2.95e-05
2011	Andalucía	Woman	79	Yes	NO	Fair	Yes	Yes	Not severe	Yes	NO	NO	Low	Obesity	NO	Yes	NO	Yes	Yes	4	NO	2.71e-05
2011	Andalucía	Man	37	Yes	NO	Good	NO	NO	No	NO	YES	NO	High	Overweight	NO	Yes	NO	NO	NO	0	NO	5.39e-05
2011	Andalucía	Man	20	Yes	NO	Fair	NO	NO	No	NO	YES	NO	Low	Normal Weight	NO	Yes	NO	NO	NO	0	NO	0.0001918
2011	Andalucía	Woman	86	Yes	NO	Bad	Yes	Yes	Not severe	Yes	NO	NO	Low	Overweight	Yes	Yes	Yes	Yes	Yes	6	Yes	2.47e-05
2011	Andalucía	Man	51	Yes	Yes	Good	Yes	Yes	No	NO	NO	NO	Low	Overweight	NO	NO	Yes	NO	NO	0	NO	4.76e-05
2011	Andalucía	Woman	79	Yes	NO	Very Bad	Yes	Yes	No	Yes	NO	NO	Low		Yes	Yes	Yes	NO	NO	5	Yes	4.94e-05
2011	Andalucía	Man	58	Yes	NO	Fair	Yes	NO	No	Yes	YES	NO	Low	Overweight	NO	Yes	NO	NO	NO	5	Yes	4.83e-05
2011	Andalucía	Woman	15	Yes	Yes	Good	Yes	NO	No	NO	NO	YES	Low	Normal Weight	NO	Yes	Yes	NO	NO	0	NO	2.66e-05
2011	Andalucía	Woman	37	Yes	NO	Good	NO	NO	No	NO	NO	NO	Medium	Normal Weight	NO	NO	NO	NO	NO	2	NO	5.2e-05
2011	Andalucía	Woman	43	Yes	NO	Fair	NO	Yes	No	NO	NO	NO	Low		NO	Yes	NO	NO	NO	3	NO	7.79e-05
2011	Andalucía	Woman	48	Yes	NO	Very Good	NO	NO	No	NO	YES	NO	Low		NO	Yes	NO	NO	NO	0	NO	7.38e-05
2011	Andalucía	Woman	50	Yes	NO	Very Bad	Yes	Yes	Severe	Yes	NO	NO	Low		NO	Yes	NO	Yes	Yes	5	Yes	9.77e-05
2011	Andalucía	Man	47	Yes	Yes	Bad	Yes	NO	Not severe	NO	YES	NO	Low		Yes	Yes	NO	Yes	Yes	5	Yes	9.93e-05
2011	Andalucía	Woman	42	Yes	NO	Fair	NO	NO	Not severe	NO	YES	NO		Overweight	NO	Yes	NO	Yes	Yes	4	NO	2.6e-05
2011	Andalucía	Man	16	Yes	Yes	Good	Yes	NO	Not severe	NO	NO	YES	Low	Normal Weight	NO	Yes	NO	NO	NO	2	NO	8.22e-05
2011	Andalucía	Woman	15	Yes	Yes	Good	NO	NO	No	NO	NO	NO	Medium	Normal Weight	NO	NO	NO	NO	NO	1	NO	5.33e-05
2011	Andalucía	Man	16	Yes	Yes	Good	NO	NO	No	NO	NO	YES	Medium	Normal Weight	NO	NO	NO	NO	NO	0	NO	8.22e-05
2011	Andalucía	Man	60	Yes	NO	Good	Yes	Yes	No	Yes	NO	NO	Low	Obesity	NO	NO	NO	NO	NO	2	NO	4.83e-05
2011	Andalucía	Woman	72	Yes	NO	Fair	NO	Yes	Not severe	Yes	NO	NO	Low		NO	NO	NO	NO	NO	3	NO	4.94e-05
2011	Andalucía	Man	41	Yes	NO	Very Good	NO	NO	No	NO	YES	NO	Medium	Overweight	NO	NO	NO	NO	NO	0	NO	5.38e-05
2011	Andalucía	Woman	87	Yes	Yes	Bad	NO	Yes	Not severe	Yes	NO	NO	High		NO	Yes	NO	NO	NO	5	Yes	2.47e-05
2011	Andalucía	Man	79	Yes	NO	Fair	NO	NO	Not severe	NO	NO	NO	Low		NO	Yes	NO	NO	NO	4	NO	5.41e-05
2011	Andalucía	Man	36	Yes	Yes	Good	NO	NO	No	NO	YES	NO	Low	Normal Weight	NO	NO	NO	NO	NO	2	NO	0.0001078
2011	Andalucía	Woman	30	Yes	NO	Fair	NO	NO	No	NO	YES	NO	Low	Overweight	NO	Yes	NO	Yes	Yes	6	Yes	2.95e-05
2011	Andalucía	Man	34	Yes	NO	Very Good	NO	NO	No	NO	YES	NO	Low	Overweight	NO	Yes	NO	NO	NO	0	NO	4.29e-05
2011	Andalucía	Man	29	Yes	Yes	Good	Yes	NO	No	NO	YES	YES	High	Overweight	NO	NO	NO	NO	NO	0	NO	0.0002023
2011	Andalucía	Man	17	Yes	Yes	Good	NO	NO	No	NO	YES	YES	Low	Normal Weight	NO	NO	NO	NO	NO	1	NO	0.0001096
2011	Andalucía	Woman	90	Yes	NO	Very Bad	Yes	Yes	Severe	Yes	NO	NO	Low	Overweight	NO	Yes	NO	NO	NO	7	Yes	2.47e-05
2011	Andalucía	Man	45	Yes	NO	Good	NO	Yes	No	NO	NO	NO	Medium	Overweight	NO	Yes	NO	NO	NO	3	NO	4.96e-05
2011	Andalucía	Man	17	Yes	Yes	Good	NO	NO	No	NO	NO	NO	High	Normal Weight	NO	NO	NO	NO	NO	0	NO	0.000137
2011	Andalucía	Man	67	Yes	NO	Fair	NO	Yes	Not severe	Yes	YES	NO	Low	Obesity	NO	Yes	NO	Yes	Yes	4	NO	5.41e-05
2011	Andalucía	Woman	84	Yes	Yes	Good	NO	NO	No	NO	NO	NO	Low		NO	Yes	NO	NO	NO	2	NO	2.47e-05
2011	Andalucía	Woman	19	Yes	Yes	Good	NO	NO	No	NO	NO	NO		Normal Weight	NO	NO	NO	NO	NO	0	NO	0.0001144
2011	Andalucía	Woman	63	Yes	NO	Bad	Yes	Yes	Not severe	Yes	NO	NO	Medium	Overweight	NO	Yes	NO	NO	Yes	5	Yes	8.35e-05
2011	Andalucía	Woman	54	Yes	NO	Fair	Yes	NO	No	NO	NO	NO	Low	Normal Weight	NO	Yes	NO	NO	NO	4	NO	0.0001221
2011	Andalucía	Woman	33	Yes	NO	Good	NO	NO	No	NO	YES	NO	Low	Normal Weight	NO	NO	NO	NO	NO	0	NO	5.89e-05
2011	Andalucía	Man	50	Yes	NO	Fair	Yes	NO	No	NO	NO	NO	High	Normal Weight	NO	NO	NO	NO	NO	1	NO	7.14e-05
2011	Andalucía	Woman	40	Yes	NO	Fair	Yes	NO	Not severe	NO	NO	NO	Medium	Overweight	NO	Yes	NO	NO	NO	2	NO	5.19e-05
2011	Andalucía	Woman	50	Yes	NO	Bad	Yes	NO	No	NO	NO	NO	Medium	Overweight	NO	Yes	NO	Yes	Yes	2	NO	7.32e-05
2011	Andalucía	Man	87	Yes	NO	Fair	Yes	Yes	Severe	NO	NO	NO	Low		NO	NO	NO	Yes	NO	2	NO	8.12e-05
2011	Andalucía	Man	73	Yes	NO	Bad	NO	NO	Not severe	NO	NO	NO	Low	Overweight	NO	Yes	NO	NO	NO	2	NO	8.12e-05
2011	Andalucía	Woman	50	Yes	NO	Fair	Yes	NO	No	NO	NO	NO	High	Overweight	NO	NO	NO	NO	NO	2	NO	9.77e-05
2011	Andalucía	Woman	44	Yes	NO	Bad	NO	NO	No	NO	NO	NO	Low		NO	Yes	NO	Yes	Yes	0	NO	7.79e-05
2011	Andalucía	Man	26	Yes	Yes	Very Good	NO	NO	No	NO	NO	NO	Medium	Overweight	NO	NO	NO	NO	NO	0	NO	0.0001214
2011	Andalucía	Man	74	Yes	NO	Good	NO	NO	No	NO	NO	NO	Low	Normal Weight	NO	NO	NO	NO	NO	0	NO	5.41e-05
2011	Andalucía	Woman	80	Yes	NO	Bad	Yes	Yes	Severe	Yes	NO	NO	Low		Yes	NO	NO	NO	NO	6	Yes	2.47e-05
2011	Andalucía	Woman	57	Yes	NO	Bad	Yes	NO	Not severe	NO	NO	NO	Medium	Obesity	NO	Yes	NO	Yes	Yes	3	NO	8.24e-05
2011	Andalucía	Woman	48	Yes	NO	Good	NO	NO	No	NO	YES	NO	Low	Normal Weight	NO	Yes	NO	NO	NO	0	NO	7.38e-05
2011	Andalucía	Man	53	Yes	NO	Fair	Yes	Yes	Not severe	NO	YES	NO	Medium	Overweight	NO	Yes	NO	NO	NO	2	NO	9.52e-05
2011	Andalucía	Man	76	Yes	NO	Fair	NO	Yes	No	Yes	NO	NO	Low	Obesity	NO	Yes	NO	Yes	Yes	7	Yes	5.41e-05
2011	Andalucía	Woman	31	Yes	Yes	Good	NO	NO	No	NO	NO	NO	Low	Overweight	NO	NO	NO	NO	NO	0	NO	0.0001178
2011	Andalucía	Man	76	Yes	NO	Good	NO	Yes	No	Yes	NO	NO	Low	Overweight	NO	NO	Yes	NO	NO	4	NO	5.41e-05
2011	Andalucía	Woman	82	Yes	NO	Bad	Yes	Yes	No	Yes	NO	NO	Low	Obesity	Yes	Yes	NO	NO	NO	4	NO	9.88e-05
2011	Andalucía	Man	19	Yes	NO	Good	NO	NO	No	NO	YES	NO	Low	Overweight	NO	NO	Yes	NO	NO	0	NO	0.0001096
2011	Andalucía	Woman	84	Yes	NO	Good	NO	NO	No	NO	NO	NO	Low		NO	NO	NO	NO	NO	0	NO	4.94e-05
2011	Andalucía	Man	48	Yes	NO	Good	Yes	Yes	No	Yes	NO	NO	Low	Obesity	NO	NO	NO	NO	NO	2	NO	4.96e-05
2011	Andalucía	Man	35	Yes	Yes	Good	NO	NO	No	NO	YES	NO	Medium	Normal Weight	NO	NO	NO	NO	NO	0	NO	2.7e-05
2011	Andalucía	Woman	60	Yes	NO	Fair	NO	NO	No	NO	NO	NO	High		NO	Yes	NO	NO	NO	3	NO	2.09e-05
2011	Andalucía	Woman	83	Yes	NO	Bad	NO	Yes	No	Yes	NO	NO	Low		NO	Yes	NO	NO	NO	4	NO	2.47e-05
2011	Andalucía	Man	49	Yes	NO	Good	NO	NO	No	NO	YES		Low		NO	NO	NO	NO	NO	0	NO	7.45e-05
2011	Andalucía	Woman	38	Yes	NO	Fair	NO	NO	No	NO	NO	NO	Low	Normal Weight	NO	Yes	NO	NO	NO	0	NO	7.8e-05
2011	Andalucía	Man	57	Yes	NO	Good	NO	NO	No	NO	NO	NO	Low	Overweight	NO	NO	NO	NO	NO	2	NO	7.25e-05
2011	Andalucía	Woman	59	Yes	NO	Fair	NO	NO	No	NO	NO	NO	Low	Obesity	NO	Yes	Yes	Yes	Yes	0	NO	2.06e-05
2011	Andalucía	Man	43	Yes	Yes	Bad	Yes	Yes	Severe	NO	YES	NO	Low	Normal Weight	NO	NO	Yes	Yes	Yes	6	Yes	8.08e-05
2011	Andalucía	Man	78	Yes	NO	Fair	NO	Yes	No	Yes	NO	NO	Low	Obesity	NO	Yes	NO	Yes	Yes	4	NO	5.41e-05
2011	Andalucía	Man	81	Yes	NO	Very Bad	Yes	NO	No	NO	NO	NO	Low	Overweight	Yes	NO	NO	Yes	Yes	5	Yes	5.41e-05
2011	Andalucía	Man	32	Yes	NO	Good	NO	NO	No	NO	NO	NO	Low	Overweight	NO	NO	NO	NO	NO	0	NO	8.58e-05
2011	Andalucía	Man	37	Yes	NO	Good	NO	NO	No	NO	NO	YES	Medium	Overweight	NO	NO	NO	NO	NO	0	NO	5.39e-05
2011	Andalucía	Man	30	Yes	NO	Good	NO	NO	No	NO	NO	YES	Medium	Obesity	NO	NO	NO	NO	NO	0	NO	8.58e-05
2011	Andalucía	Woman	77	Yes	NO	Very Bad	Yes	Yes	Severe	Yes	NO	NO	Low		NO	Yes	NO	NO	NO	8	Yes	2.47e-05
2011	Andalucía	Man	53	Yes	NO	Good	NO	Yes	No	NO	NO	NO	Low	Overweight	NO	Yes	NO	NO	NO	1	NO	4.76e-05
2011	Andalucía	Man	38	Yes	NO	Good	Yes	NO	No	Yes	NO	NO	Low	Normal Weight	Yes	NO	NO	NO	NO	4	NO	5.39e-05
2011	Andalucía	Man	27	Yes	Yes	Good	NO	NO	No	NO	YES	NO	Low	Underweight	NO	Yes	NO	NO	NO	2	NO	0.0001214
2011	Andalucía	Woman	48	Yes	NO	Fair	NO	NO	Not severe	NO	NO	NO	Medium	Overweight	NO	Yes	NO	NO	NO	3	NO	4.92e-05
2011	Andalucía	Woman	50	Yes	NO	Good	Yes	NO	No	NO	NO	NO	Low	Normal Weight	NO	NO	NO	NO	NO	2	NO	4.88e-05
2011	Andalucía	Woman	55	Yes	NO	Bad	Yes	NO	Not severe	NO	NO	NO	Low	Obesity	NO	Yes	NO	Yes	Yes	5	Yes	0.000103
2011	Andalucía	Woman	75	Yes	NO	Fair	Yes	Yes	No	NO	NO	NO	Low	Obesity	NO	Yes	NO	NO	NO	1	NO	2.47e-05
2011	Andalucía	Woman	76	Yes	NO	Bad	Yes	Yes	Not severe	Yes	NO	NO			NO	Yes	NO	NO	NO	4	NO	4.94e-05
2011	Andalucía	Man	28	Yes	Yes	Good	NO	NO	No	NO	YES	NO	Low	Normal Weight	NO	NO	NO	NO	NO	0	NO	0.0001619
2011	Andalucía	Woman	31	Yes	Yes	Very Good	NO	NO	No	NO	NO	YES	High	Underweight	NO	NO	NO	NO	NO	0	NO	2.95e-05
2011	Andalucía	Woman	71	Yes	NO	Fair	NO	NO	Not severe	NO	NO	NO	Medium		NO	Yes	NO	NO	NO	2	NO	7.41e-05
2011	Andalucía	Woman	76	Yes	Yes	Good	Yes	NO	No	NO	NO	NO	Low		NO	NO	NO	NO	NO	1	NO	2.47e-05
2011	Andalucía	Man	48	Yes	NO	Good	Yes	Yes	No	Yes	NO	NO	Low	Obesity	NO	NO	NO	NO	NO	5	Yes	7.17e-05
2011	Andalucía	Man	36	Yes	NO	Good	Yes	NO	No	NO	NO	NO	Medium	Overweight	NO	Yes	NO	NO	NO	0	NO	5.19e-05
2011	Andalucía	Man	51	Yes	NO	Fair	Yes	NO	No	NO	NO	NO	Medium	Obesity	NO	Yes	Yes	Yes	NO	4	NO	6.87e-05
2011	Andalucía	Woman	62	Yes	NO	Fair	Yes	Yes	No	Yes	NO	NO	Medium	Obesity	NO	NO	NO	Yes	NO	5	Yes	4.02e-05
2011	Andalucía	Man	58	Yes	NO	Good	NO	NO	No	NO	YES	NO	Low	Normal Weight	NO	NO	NO	NO	NO	0	NO	4.65e-05
2011	Andalucía	Woman	53	Yes	NO	Good	NO	NO	No	NO	NO	NO	Medium	Overweight	NO	NO	NO	NO	NO	0	NO	7.05e-05
2011	Andalucía	Woman	62	Yes	NO	Fair	Yes	Yes	No	Yes	NO	NO	Low		NO	NO	NO	NO	NO	4	NO	4.02e-05
2011	Andalucía	Woman	56	Yes	NO	Fair	Yes	NO	Not severe	NO	NO	NO	Low	Overweight	NO	NO	Yes	NO	NO	3	NO	3.96e-05
2011	Andalucía	Man	32	Yes	Yes	Good	NO	NO	No	NO	YES	YES	Low	Overweight	NO	NO	NO	NO	NO	0	NO	8.25e-05
2011	Andalucía	Woman	43	Yes	NO	Good	Yes	NO	No	NO	NO	NO	Low		NO	NO	NO	NO	NO	0	NO	7.49e-05
2011	Andalucía	Man	46	Yes	NO	Fair	NO	NO	No	NO	NO	NO	Low	Normal Weight	NO	NO	NO	NO	NO	1	NO	7.17e-05
2011	Andalucía	Woman	49	Yes	Yes	Fair	Yes	NO	No	NO	NO	NO	Low	Overweight	NO	Yes	NO	Yes	Yes	3	NO	2.37e-05
2011	Andalucía	Woman	64	Yes	NO	Bad	Yes	Yes	Severe	Yes	NO	NO	Low	Obesity	NO	NO	NO	Yes	NO	5	Yes	6.03e-05
2011	Andalucía	Man	88	Yes	NO	Fair	Yes	Yes	Not severe	Yes	NO	NO	Low	Overweight	NO	NO	Yes	NO	NO	6	Yes	2.6e-05
2011	Andalucía	Man	23	Yes	Yes	Good	NO	NO	No	NO	YES	NO	Low	Obesity	Yes	NO	NO	NO	NO	0	NO	2.64e-05
2011	Andalucía	Man	42	Yes	Yes	Fair	NO	Yes	No	NO	YES	NO	Low	Obesity	NO	Yes	NO	NO	NO	1	NO	2.59e-05
2011	Andalucía	Man	91	Yes	NO	Bad	Yes	NO	Severe	Yes	NO	NO	Low	Normal Weight	Yes	Yes	Yes	Yes	NO	5	Yes	5.21e-05
2011	Andalucía	Man	50	Yes	NO	Good	Yes	NO	No	NO	NO	YES	Low	Overweight	NO	NO	NO	NO	NO	0	NO	9.16e-05
2011	Andalucía	Woman	63	Yes	NO	Very Bad	Yes	Yes	Not severe	Yes	NO	NO	Low	Obesity	Yes	Yes	Yes	Yes	Yes	11	Yes	6.03e-05
2011	Andalucía	Man	86	Yes	NO	Bad	Yes	NO	No	NO	NO	NO	Low		Yes	NO	NO	NO	NO	3	NO	5.21e-05
2011	Andalucía	Man	51	Yes	NO	Fair	Yes	NO	Not severe	NO	YES	NO	Low	Obesity	NO	Yes	Yes	NO	NO	2	NO	9.16e-05
2011	Andalucía	Woman	17	Yes	Yes	Good	Yes	NO	No	NO	NO	NO	Low	Normal Weight	NO	NO	NO	NO	NO	1	NO	5.5e-05
2011	Andalucía	Woman	82	Yes	NO	Fair	Yes	Yes	No	Yes	NO	NO	Medium		Yes	Yes	NO	Yes	NO	8	Yes	9.51e-05
2011	Andalucía	Man	75	Yes	NO	Bad	Yes	NO	Not severe	Yes	NO	NO	Low	Normal Weight	NO	Yes	Yes	NO	NO	5	Yes	5.21e-05
2011	Andalucía	Woman	37	Yes	NO	Very Good	NO	NO	No	NO	NO	NO	Low	Overweight	NO	NO	NO	Yes	Yes	0	NO	5e-05
2011	Andalucía	Man	68	Yes	NO	Very Bad	Yes	Yes	Severe	Yes	NO	NO	High	Overweight	Yes	Yes	Yes	Yes	Yes	8	Yes	5.21e-05
2011	Andalucía	Woman	54	Yes	NO	Good	NO	NO	No	NO	YES	NO	Low	Overweight	NO	NO	NO	NO	NO	1	NO	2.35e-05
2011	Andalucía	Man	51	Yes	NO	Very Good	NO	NO	No	NO	NO	NO	Low	Obesity	NO	NO	NO	NO	NO	0	NO	6.87e-05
2011	Andalucía	Man	40	Yes	NO	Good	Yes	NO	No	NO	NO	NO	Low	Obesity	NO	NO	NO	NO	NO	2	NO	5.18e-05
2011	Andalucía	Man	23	Yes	Yes	Good	NO	NO	No	NO	YES	NO	Low	Normal Weight	NO	NO	NO	NO	NO	0	NO	7.91e-05
2011	Andalucía	Woman	51	Yes	NO	Fair	Yes	NO	Severe	NO	NO	YES		Overweight	Yes	Yes	NO	NO	NO	5	Yes	0.0001175
2011	Andalucía	Man	58	Yes	Yes	Good	NO	NO	No	NO	YES	YES	Low	Obesity	NO	Yes	Yes	NO	NO	1	NO	2.32e-05
2011	Andalucía	Woman	19	Yes	Yes	Very Good	Yes	NO	No	NO	NO	NO	Medium	Normal Weight	NO	NO	NO	NO	NO	0	NO	8.25e-05
2011	Andalucía	Man	32	Yes	NO	Good	Yes	NO	No	NO	YES	NO	Low		NO	Yes	NO	NO	NO	0	NO	8.25e-05
2011	Andalucía	Man	40	Yes	NO	Good	NO	NO	No	NO	NO	NO	Low	Overweight	NO	NO	NO	NO	NO	0	NO	5.18e-05
2011	Andalucía	Woman	87	Yes	NO	Fair	Yes	NO	Severe	NO	NO	NO	Low		Yes	Yes	NO	NO	NO	3	NO	4.76e-05
2011	Andalucía	Woman	91	Yes	NO	Good	Yes	NO	Severe	Yes	NO	NO	Low		NO	Yes	NO	NO	NO	5	Yes	2.38e-05
2011	Andalucía	Woman	67	Yes	NO	Bad	Yes	Yes	Severe	Yes	NO	NO	Low	Normal Weight	Yes	Yes	NO	Yes	Yes	6	Yes	4.76e-05
2011	Andalucía	Man	19	Yes	Yes	Very Good	NO	NO	No	NO	NO	YES	Low	Normal Weight	NO	NO	NO	NO	NO	0	NO	7.91e-05
2011	Andalucía	Man	42	Yes	NO	Very Good	Yes	Yes	Not severe	Yes	NO	NO	Low	Overweight	NO	NO	NO	NO	NO	1	NO	5.18e-05
2011	Andalucía	Woman	87	Yes	NO	Very Bad	Yes	Yes	Not severe	NO	NO	NO	Low		NO	NO	NO	NO	NO	2	NO	4.76e-05
2011	Andalucía	Woman	70	Yes	NO	Very Good	NO	NO	No	NO	NO	NO	Low	Normal Weight	NO	NO	NO	NO	NO	1	NO	4.76e-05
2011	Andalucía	Man	56	Yes	Yes	Good	Yes	NO	No	NO	NO	NO	Low	Normal Weight	Yes	NO	NO	NO	NO	2	NO	2.32e-05
2011	Andalucía	Woman	43	Yes	NO	Fair	Yes	NO	No	NO	NO	NO	Low	Overweight	NO	NO	Yes	NO	NO	3	NO	2.73e-05
2011	Andalucía	Man	36	Yes	NO	Good	NO	NO	No	NO	NO	YES	Medium	Obesity	NO	Yes	NO	NO	NO	2	NO	5.67e-05
2011	Andalucía	Woman	27	Yes	Yes	Very Good	NO	NO	No	NO	NO	NO	Low	Normal Weight	NO	NO	NO	NO	NO	0	NO	9.47e-05
2011	Andalucía	Man	63	Yes	NO	Fair	NO	Yes	No	Yes	NO	NO	Low	Overweight	NO	Yes	NO	Yes	Yes	5	Yes	5.08e-05
2011	Andalucía	Woman	71	Yes	NO	Fair	NO	NO	No	NO	NO	NO	Low	Normal Weight	NO	Yes	NO	NO	NO	1	NO	5.2e-05
2011	Andalucía	Woman	39	Yes	NO	Good	NO	NO	No	NO	YES	NO	Medium	Normal Weight	NO	NO	NO	NO	NO	0	NO	5.47e-05
2011	Andalucía	Woman	71	Yes	NO	Fair	NO	Yes	Not severe	Yes	NO	NO	Low	Overweight	NO	Yes	NO	NO	NO	5	Yes	5.2e-05
2011	Andalucía	Man	24	Yes	Yes	Good	NO	NO	No	NO	YES	YES	Low	Overweight	NO	NO	NO	NO	NO	0	NO	0.0001153
2011	Andalucía	Woman	80	Yes	NO	Fair	NO	NO	No	NO	NO	NO	Low		NO	Yes	NO	NO	NO	2	NO	5.2e-05
2011	Andalucía	Man	67	Yes	NO	Fair	NO	NO	Not severe	NO	NO	NO	Low		NO	Yes	Yes	NO	NO	5	Yes	8.54e-05
2011	Andalucía	Woman	54	Yes	NO	Fair	NO	NO	Not severe	NO	NO	NO	Low	Overweight	NO	Yes	NO	NO	NO	0	NO	5.14e-05
2011	Andalucía	Woman	66	Yes	NO	Fair	Yes	NO	Not severe	NO	NO	YES	Low	Obesity	NO	Yes	NO	NO	NO	4	NO	2.6e-05
2011	Andalucía	Man	35	Yes	NO	Fair	NO	NO	No	NO	YES	NO	Medium	Overweight	NO	NO	NO	NO	NO	0	NO	5.67e-05
2011	Andalucía	Woman	45	Yes	NO	Good	NO	NO	No	NO	NO	NO	Low	Normal Weight	NO	NO	NO	NO	NO	0	NO	7.76e-05
2011	Andalucía	Man	35	Yes	NO	Very Good	NO	Yes	No	NO	YES	NO	Low	Overweight	NO	NO	NO	NO	NO	0	NO	5.67e-05
2011	Andalucía	Man	54	Yes	NO	Fair	NO	NO	No	NO	YES	NO	Medium	Obesity	NO	NO	NO	NO	NO	0	NO	0.0001252
2011	Andalucía	Man	27	Yes	Yes	Very Good	NO	NO	No	NO	YES	YES		Normal Weight	NO	NO	NO	NO	NO	1	NO	0.0001703
2011	Andalucía	Woman	26	Yes	Yes	Fair	Yes	NO	Not severe	NO	YES	NO	Low		NO	Yes	NO	NO	NO	1	NO	6.31e-05
2011	Andalucía	Man	54	Yes	Yes	Good	NO	NO	No	NO	NO	NO	Low	Overweight	NO	NO	NO	NO	NO	0	NO	2.5e-05
2011	Andalucía	Woman	79	Yes	NO	Bad	Yes	NO	No	NO	NO	NO	Low	Overweight	NO	NO	NO	NO	NO	3	NO	5.2e-05
2011	Andalucía	Woman	33	Yes	NO	Good	NO	NO	No	NO	YES	NO	Low	Normal Weight	NO	NO	NO	NO	NO	1	NO	6.2e-05
2011	Andalucía	Man	61	Yes	NO	Very Good	NO	NO	No	NO	NO	NO	High	Normal Weight	NO	NO	NO	NO	NO	0	NO	5.08e-05
2011	Andalucía	Woman	69	Yes	NO	Fair	Yes	Yes	No	Yes	NO	NO	Medium		Yes	Yes	NO	Yes	Yes	6	Yes	5.2e-05
2011	Andalucía	Woman	44	Yes	NO	Very Good	NO	NO	No	NO	NO	NO	Low	Normal Weight	NO	NO	NO	NO	NO	0	NO	8.19e-05
2011	Andalucía	Man	49	Yes	NO	Good	NO	NO	No	NO	NO	NO	High	Normal Weight	NO	NO	NO	NO	NO	0	NO	2.61e-05
2011	Andalucía	Woman	53	Yes	NO	Bad	Yes	NO	Severe	NO	YES	NO	Medium	Overweight	Yes	Yes	Yes	Yes	Yes	3	NO	0.0001027
2011	Andalucía	Woman	66	Yes	NO	Bad	Yes	Yes	Severe	Yes	NO	NO	High	Normal Weight	NO	Yes	NO	Yes	Yes	6	Yes	2.6e-05
2011	Andalucía	Woman	80	Yes	NO	Fair	NO	Yes	Not severe	NO	NO	NO	Medium	Overweight	NO	NO	NO	NO	NO	0	NO	5.2e-05
2011	Andalucía	Woman	31	NO	Yes	Fair	Yes	NO	Not severe	NO	YES	NO	Low	Normal Weight	Yes	Yes	NO	Yes	Yes	2	NO	9.53e-05
2011	Andalucía	Woman	51	NO	Yes	Good	Yes	NO	No	NO	YES	NO	Low	Obesity	NO	Yes	NO	NO	NO	2	NO	0.0001775
2011	Andalucía	Woman	77	Yes	NO	Very Bad	Yes	Yes	Severe	Yes	NO	NO	Low	Obesity	Yes	Yes	Yes	NO	NO	8	Yes	2.6e-05
2011	Andalucía	Man	44	Yes	NO	Good	NO	NO	No	NO	NO	YES	Low	Overweight	NO	NO	NO	NO	NO	1	NO	5.93e-05
2011	Andalucía	Woman	21	Yes	Yes	Very Good	Yes	NO	No	NO	YES	NO	Low	Normal Weight	NO	NO	Yes	NO	NO	1	NO	9.56e-05
2011	Andalucía	Woman	70	Yes	NO	Fair	Yes	Yes	No	Yes	NO	NO	Medium	Obesity	NO	NO	Yes	NO	NO	2	NO	2.72e-05
2011	Andalucía	Man	52	Yes	NO	Good	Yes	NO	No	NO	NO	NO	Medium	Overweight	NO	NO	NO	NO	NO	1	NO	7.86e-05
2011	Andalucía	Woman	56	Yes	NO	Bad	Yes	NO	Severe	NO	NO	NO	Low	Normal Weight	NO	Yes	NO	Yes	Yes	3	NO	4.53e-05
2011	Andalucía	Man	29	Yes	NO	Very Good	NO	NO	No	NO	YES	YES	Low	Normal Weight	NO	NO	NO	NO	NO	1	NO	8.91e-05
2011	Andalucía	Woman	37	Yes	NO	Fair	Yes	NO	Not severe	NO	NO	YES	High	Normal Weight	NO	Yes	NO	Yes	Yes	2	NO	5.73e-05
2011	Andalucía	Man	70	Yes	NO	Fair	NO	Yes	No	Yes	NO	NO	Medium	Obesity	Yes	Yes	NO	NO	NO	4	NO	5.96e-05
2011	Andalucía	Woman	72	Yes	NO	Very Bad	NO	Yes	Severe	NO	NO	NO		Obesity	NO	NO	NO	NO	NO	0	NO	5.44e-05
2011	Andalucía	Man	69	Yes	NO	Good	NO	NO	No	NO	NO	NO	Medium	Overweight	NO	NO	NO	NO	NO	1	NO	2.98e-05
2011	Andalucía	Woman	36	Yes	NO	Good	Yes	NO	No	NO	YES	NO	Low	Normal Weight	NO	NO	Yes	NO	NO	1	NO	5.73e-05
2011	Andalucía	Woman	37	Yes	NO	Bad	Yes	Yes	Not severe	NO	NO	NO	High	Obesity	Yes	Yes	NO	NO	NO	1	NO	5.73e-05
2011	Andalucía	Woman	67	Yes	NO	Very Good	NO	NO	No	NO	NO	NO	Low	Overweight	NO	NO	NO	NO	NO	0	NO	5.44e-05
2011	Andalucía	Man	68	Yes	NO	Bad	Yes	Yes	Not severe	Yes	NO	NO	Low	Obesity	Yes	Yes	NO	NO	NO	3	NO	0.0001489
2011	Andalucía	Man	43	NO	NO	Fair	Yes	NO	Not severe	NO	NO	NO	Low		NO	NO	NO	NO	NO	2	NO	0.0001993
2011	Andalucía	Woman	34	Yes	NO	Very Good	NO	NO	No	NO	YES	NO	Medium	Normal Weight	NO	NO	NO	NO	NO	1	NO	3.24e-05
2011	Andalucía	Woman	43	Yes	NO	Good	NO	Yes	No	NO	NO	NO	High	Overweight	NO	Yes	NO	NO	NO	3	NO	0.0001143
2011	Andalucía	Man	31	Yes	NO	Good	Yes	NO	Not severe	NO	NO	YES	High	Overweight	NO	NO	NO	NO	NO	2	NO	9.45e-05
2011	Andalucía	Man	44	NO	NO	Fair	NO	NO	Not severe	NO	YES	NO	Low	Normal Weight	NO	Yes	NO	NO	NO	2	NO	0.0001993
2011	Andalucía	Woman	32	NO	NO	Good	NO	NO	No	NO	NO	NO	Low	Normal Weight	NO	NO	NO	NO	NO	0	NO	0.0001996
2011	Andalucía	Man	46	Yes	NO	Good	NO	NO	No	NO	YES	NO	High	Overweight	NO	NO	NO	NO	NO	0	NO	5.5e-05
2011	Andalucía	Woman	45	Yes	NO	Bad	Yes	NO	Severe	NO	YES	NO	Medium	Obesity	NO	Yes	NO	Yes	Yes	4	NO	5.45e-05
2011	Andalucía	Man	57	Yes	NO	Fair	Yes	Yes	No	Yes	NO	NO	Medium	Obesity	NO	NO	NO	NO	NO	3	NO	5.35e-05
2011	Andalucía	Woman	24	Yes	Yes	Good	NO	NO	No	NO	NO	NO	Medium	Normal Weight	NO	NO	NO	NO	NO	0	NO	9.61e-05
2011	Andalucía	Woman	64	Yes	NO	Very Good	NO	NO	No	NO	NO	YES	High	Normal Weight	NO	NO	NO	NO	NO	0	NO	4.62e-05
2011	Andalucía	Man	71	Yes	NO	Very Good	Yes	Yes	No	Yes	NO	NO	Medium	Overweight	NO	NO	NO	NO	NO	1	NO	5.99e-05
2011	Andalucía	Woman	24	NO	NO	Good	NO	NO	No	NO	NO	NO	Low	Normal Weight	NO	NO	NO	NO	NO	0	NO	0.0003018
2011	Andalucía	Man	27	Yes	NO	Good	Yes	NO	No	NO	NO	NO	Low	Normal Weight	NO	NO	NO	NO	NO	1	NO	8.96e-05
2011	Andalucía	Man	60	Yes	NO	Good	Yes	NO	No	NO	NO	NO	Medium	Overweight	NO	NO	NO	NO	NO	1	NO	5.35e-05
2011	Andalucía	Woman	59	Yes	Yes	Fair	NO	Yes	No	Yes	NO	NO	Low	Obesity	NO	Yes	NO	NO	NO	6	Yes	0.000114
2011	Andalucía	Man	81	Yes	NO	Very Bad	Yes	NO	Severe	NO	NO	NO	Low		NO	Yes	NO	NO	NO	5	Yes	5.99e-05
2011	Andalucía	Woman	64	Yes	Yes	Good	Yes	Yes	No	Yes	NO	NO	High	Overweight	NO	Yes	NO	NO	NO	5	Yes	2.31e-05
2011	Andalucía	Woman	24	Yes	Yes	Good	Yes	NO	Not severe	NO	NO	NO	Medium	Normal Weight	NO	NO	NO	NO	NO	0	NO	6.41e-05
2011	Andalucía	Woman	89	Yes	NO	Bad	Yes	Yes	Severe	Yes	NO	NO	Low	Obesity	Yes	Yes	NO	NO	NO	6	Yes	2.73e-05
2011	Andalucía	Woman	30	Yes	NO	Good	NO	NO	No	NO	YES	NO	Low	Normal Weight	NO	Yes	NO	NO	NO	1	NO	6.52e-05
2011	Andalucía	Woman	58	Yes	NO	Fair	Yes	Yes	No	NO	NO	NO	Low	Overweight	NO	Yes	NO	NO	NO	3	NO	4.56e-05
2011	Andalucía	Woman	68	Yes	NO	Bad	Yes	NO	No	NO	NO	NO	Low	Overweight	Yes	Yes	NO	NO	NO	2	NO	2.73e-05
2011	Andalucía	Woman	65	Yes	NO	Good	NO	NO	No	NO	NO	NO	Low	Overweight	NO	NO	NO	NO	NO	1	NO	5.47e-05
2011	Andalucía	Woman	41	Yes	NO	Good	NO	NO	No	NO	NO	NO	Low	Overweight	NO	Yes	NO	NO	NO	0	NO	8.62e-05
2011	Andalucía	Woman	36	Yes	NO	Fair	NO	NO	No	NO	YES	NO	Low	Normal Weight	NO	Yes	NO	NO	NO	1	NO	5.76e-05
2011	Andalucía	Man	46	Yes	NO	Good	NO	NO	No	NO	NO	YES	Medium	Overweight	NO	NO	NO	NO	NO	0	NO	8.24e-05
2011	Andalucía	Woman	65	Yes	NO	Bad	Yes	Yes	Not severe	Yes	NO	NO	Low	Obesity	NO	Yes	NO	NO	NO	3	NO	8.2e-05
2011	Andalucía	Woman	65	Yes	NO	Good	Yes	NO	No	NO	NO	NO	Low	Overweight	NO	Yes	NO	NO	NO	1	NO	5.47e-05
2011	Andalucía	Woman	62	Yes	NO	Fair	Yes	Yes	Not severe	Yes	NO	NO	Low	Obesity	NO	Yes	NO	NO	NO	4	NO	4.62e-05
2011	Andalucía	Man	54	Yes	NO	Very Bad	Yes	Yes	Not severe	Yes	YES	NO	Low	Obesity	NO	Yes	NO	NO	NO	6	Yes	7.91e-05
2011	Andalucía	Woman	28	Yes	Yes	Good	Yes	NO	No	NO	YES	NO	Low	Normal Weight	NO	NO	NO	NO	NO	2	NO	9.96e-05
2011	Andalucía	Man	36	Yes	NO	Good	NO	NO	No	NO	NO	YES	Low	Overweight	NO	NO	NO	NO	NO	2	NO	5.97e-05
2011	Andalucía	Man	36	Yes	NO	Fair	NO	NO	No	NO	YES	NO	Low	Normal Weight	Yes	NO	NO	NO	NO	2	NO	8.95e-05
2011	Andalucía	Man	77	Yes	NO	Fair	Yes	NO	No	NO	NO	NO	Medium	Overweight	NO	NO	Yes	NO	NO	2	NO	5.99e-05
2011	Andalucía	Woman	38	Yes	NO	Good	NO	NO	No	NO	YES	NO	Medium	Overweight	NO	NO	NO	NO	NO	0	NO	5.75e-05
2011	Andalucía	Man	47	Yes	NO	Good	NO	NO	No	NO	NO	NO	Medium	Overweight	NO	NO	NO	NO	NO	0	NO	8.29e-05
2011	Andalucía	Woman	60	NO	NO	Good	NO	NO	No	NO	NO	NO		Overweight	NO	NO	NO	NO	NO	0	NO	0.0002533
2011	Andalucía	Woman	28	Yes	NO	Good	NO	NO	No	NO	YES	NO	Medium	Normal Weight	NO	NO	NO	NO	NO	0	NO	6.56e-05
2011	Andalucía	Woman	78	Yes	NO	Good	Yes	Yes	No	Yes	NO	NO	Low	Normal Weight	NO	NO	NO	NO	NO	4	NO	2.74e-05
2011	Andalucía	Man	54	Yes	NO	Good	NO	Yes	No	Yes	NO	NO	Low	Obesity	NO	Yes	NO	NO	NO	2	NO	7.95e-05
2011	Andalucía	Man	49	Yes	NO	Good	NO	NO	No	NO	YES	NO	Low	Normal Weight	NO	NO	NO	NO	NO	0	NO	5.53e-05
2011	Andalucía	Woman	61	Yes	NO	Fair	Yes	NO	Not severe	NO	NO	NO	Low	Overweight	NO	Yes	NO	NO	NO	0	NO	4.72e-05
2011	Andalucía	Man	23	Yes	Yes	Good	NO	NO	No	NO	YES	NO	Medium	Normal Weight	NO	NO	NO	NO	NO	0	NO	9.03e-05
2011	Andalucía	Woman	75	Yes	NO	Fair	Yes	NO	No	NO	NO	NO	Low	Overweight	NO	Yes	NO	NO	NO	2	NO	5.48e-05
2011	Andalucía	Man	18	Yes	Yes	Good	Yes	NO	No	NO	NO	YES	Low	Overweight	NO	NO	Yes	NO	NO	0	NO	9.03e-05
2011	Andalucía	Man	38	Yes	NO	Good	NO	NO	Not severe	NO	YES	NO	High	Overweight	NO	NO	NO	NO	NO	0	NO	5.96e-05
2011	Andalucía	Woman	23	Yes	Yes	Very Good	NO	NO	No	NO	YES	NO	Medium	Obesity	NO	NO	NO	NO	NO	0	NO	6.35e-05
2011	Andalucía	Woman	47	Yes	Yes	Good	NO	NO	No	NO	NO	NO	Medium	Normal Weight	NO	NO	NO	NO	NO	1	NO	5.46e-05
2011	Andalucía	Woman	18	Yes	Yes	Fair	NO	NO	No	NO	NO	NO	Low	Normal Weight	NO	NO	NO	NO	NO	0	NO	9.4e-05
2011	Andalucía	Man	55	Yes	NO	Bad	Yes	Yes	Not severe	Yes	NO	NO	Medium	Overweight	Yes	NO	NO	Yes	Yes	3	NO	2.68e-05
2011	Andalucía	Woman	43	Yes	NO	Good	Yes	NO	No	NO	YES	YES	High	Normal Weight	NO	NO	NO	NO	NO	2	NO	8.61e-05
2011	Andalucía	Man	33	Yes	Yes	Good	NO	NO	No	NO	NO	YES	Low	Overweight	NO	NO	NO	NO	NO	0	NO	4.58e-05
2011	Andalucía	Woman	97	Yes	NO	Very Bad	Yes	NO	Severe	NO	NO	NO	Medium	Normal Weight	Yes	NO	NO	NO	NO	0	NO	8.22e-05
2011	Andalucía	Man	81	Yes	NO	Fair	Yes	Yes	No	NO	NO	NO	Low	Normal Weight	NO	Yes	Yes	NO	NO	3	NO	2.98e-05
2011	Andalucía	Man	55	Yes	NO	Good	NO	NO	No	NO	NO	NO	Medium	Overweight	NO	NO	NO	NO	NO	1	NO	5.37e-05
2011	Andalucía	Woman	40	Yes	NO	Very Good	NO	NO	Not severe	NO	NO	NO	Low	Normal Weight	NO	Yes	NO	NO	NO	0	NO	5.74e-05
2011	Andalucía	Woman	22	Yes	Yes	Good	NO	NO	No	NO	YES	NO	Low	Normal Weight	NO	Yes	NO	NO	NO	0	NO	9.52e-05
2011	Andalucía	Woman	50	Yes	NO	Good	NO	NO	No	NO	YES	NO	Low	Normal Weight	NO	NO	NO	NO	NO	2	NO	0.0001626
2011	Andalucía	Man	32	Yes	Yes	Very Good	Yes	NO	No	NO	NO	NO	Low	Overweight	NO	NO	NO	NO	NO	0	NO	0.0001375
2011	Andalucía	Woman	33	Yes	Yes	Good	NO	NO	No	NO	NO	NO	Low	Obesity	NO	NO	NO	NO	NO	0	NO	9.66e-05
2011	Andalucía	Woman	84	Yes	NO	Bad	Yes	Yes	Not severe	NO	NO	NO	Low	Overweight	NO	Yes	NO	NO	NO	0	NO	0.0001096
2011	Andalucía	Man	25	Yes	Yes	Very Good	NO	NO	No	NO	NO	NO	Low	Normal Weight	NO	NO	NO	NO	NO	2	NO	0.0001729
2011	Andalucía	Man	70	Yes	NO	Good	NO	Yes	Not severe	Yes	NO	NO	Low	Obesity	NO	NO	NO	NO	NO	2	NO	2.98e-05
2011	Andalucía	Man	23	Yes	Yes	Very Good	NO	NO	No	NO	YES	YES	Low	Normal Weight	NO	NO	NO	NO	NO	0	NO	0.0001204
2011	Andalucía	Woman	19	Yes	Yes	Good	NO	NO	No	NO	NO	NO	Low	Overweight	NO	Yes	NO	NO	NO	0	NO	0.0001253
2011	Andalucía	Woman	30	Yes	Yes	Good	NO	NO	No	NO	YES	NO	Low	Normal Weight	NO	NO	NO	NO	NO	2	NO	6.44e-05
2011	Andalucía	Woman	35	Yes	NO	Bad	Yes	Yes	No	NO	YES	NO	Low	Normal Weight	Yes	Yes	NO	NO	NO	2	NO	2.88e-05
2011	Andalucía	Man	44	Yes	NO	Good	Yes	NO	No	NO	NO	NO	High	Overweight	NO	Yes	NO	NO	NO	0	NO	5.96e-05
2011	Andalucía	Woman	49	Yes	NO	Good	NO	NO	No	NO	NO	NO	High	Overweight	NO	Yes	NO	NO	NO	0	NO	2.73e-05
2011	Andalucía	Man	76	Yes	Yes	Fair	Yes	Yes	Not severe	Yes	NO	NO	Low	Overweight	NO	NO	NO	NO	NO	3	NO	2.98e-05
2011	Andalucía	Woman	85	Yes	Yes	Bad	Yes	Yes	Severe	Yes	NO	NO	Low	Overweight	NO	Yes	Yes	NO	NO	5	Yes	8.22e-05
2011	Andalucía	Man	33	Yes	NO	Good	Yes	NO	No	NO	NO	YES	High	Overweight	NO	Yes	NO	NO	NO	0	NO	9.17e-05
2011	Andalucía	Woman	79	Yes	NO	Bad	Yes	Yes	Not severe	Yes	NO	NO	Low	Obesity	NO	NO	NO	NO	NO	4	NO	5.48e-05
2011	Andalucía	Man	66	Yes	NO	Good	Yes	Yes	No	Yes	NO	NO	High	Overweight	Yes	NO	NO	NO	NO	3	NO	5.95e-05
2011	Andalucía	Woman	33	Yes	NO	Good	NO	NO	No	NO	NO	NO	Low	Normal Weight	NO	Yes	NO	NO	NO	0	NO	6.2e-05
2011	Andalucía	Man	40	Yes	NO	Good	Yes	Yes	No	NO	NO	NO	Medium	Overweight	NO	NO	Yes	NO	NO	0	NO	5.73e-05
2011	Andalucía	Woman	40	NO	NO	Fair	NO	NO	No	NO	YES	NO	Low	Normal Weight	NO	Yes	NO	Yes	Yes	0	NO	0.0002595
2011	Andalucía	Woman	67	Yes	NO	Good	Yes	Yes	No	Yes	NO	NO	Medium	Normal Weight	NO	NO	NO	NO	NO	4	NO	5.27e-05
2011	Andalucía	Woman	86	Yes	NO	Fair	Yes	Yes	No	Yes	NO	NO	Medium	Overweight	NO	Yes	NO	NO	NO	4	NO	2.64e-05
2011	Andalucía	Woman	74	Yes	NO	Good	Yes	NO	Not severe	NO	NO	NO	Medium	Obesity	Yes	Yes	Yes	Yes	Yes	6	Yes	0.0001318
2011	Andalucía	Woman	79	Yes	NO	Fair	Yes	NO	No	Yes	NO	NO	High	Obesity	Yes	NO	NO	NO	NO	4	NO	7.91e-05
2011	Andalucía	Man	66	Yes	NO	Good	NO	NO	No	NO	NO	NO	High	Overweight	NO	NO	NO	NO	NO	2	NO	5.73e-05
2011	Andalucía	Man	65	Yes	NO	Good	Yes	NO	No	NO	NO	NO	Medium	Overweight	NO	NO	NO	NO	NO	1	NO	8.59e-05
2011	Andalucía	Woman	32	Yes	NO	Good	NO	NO	No	NO	NO	NO	Medium	Normal Weight	NO	NO	NO	NO	NO	0	NO	6.2e-05
2011	Andalucía	Woman	74	Yes	NO	Good	Yes	NO	No	NO	NO	NO	Medium	Overweight	NO	NO	NO	NO	NO	1	NO	2.64e-05
2011	Andalucía	Man	35	Yes	NO	Good	NO	NO	No	NO	YES	NO	Medium	Normal Weight	NO	NO	NO	NO	NO	0	NO	5.74e-05
2011	Andalucía	Man	47	Yes	NO	Good	NO	NO	No	NO	YES	NO	Medium	Overweight	NO	Yes	NO	NO	NO	0	NO	5.32e-05
2011	Andalucía	Woman	34	Yes	NO	Good	Yes	NO	No	NO	NO	NO	Medium	Normal Weight	NO	Yes	NO	NO	NO	0	NO	6.2e-05
2011	Andalucía	Man	19	Yes	Yes	Good	Yes	NO	No	NO	YES	YES	Medium	Normal Weight	NO	NO	Yes	NO	NO	0	NO	5.79e-05
2011	Andalucía	Woman	70	Yes	NO	Good	Yes	NO	Not severe	Yes	NO	NO	Medium	Overweight	NO	Yes	NO	NO	NO	4	NO	5.27e-05
2011	Andalucía	Woman	79	Yes	NO	Fair	Yes	Yes	Not severe	Yes	NO	NO	Low	Normal Weight	NO	Yes	NO	NO	NO	6	Yes	2.64e-05
2011	Andalucía	Man	46	Yes	NO	Good	NO	NO	No	NO	YES	NO	Medium	Obesity	NO	NO	NO	NO	NO	0	NO	5.32e-05
2011	Andalucía	Woman	46	Yes	NO	Good	Yes	NO	No	NO	YES	NO	Medium	Overweight	NO	NO	NO	NO	NO	2	NO	0.0001051
2011	Andalucía	Man	81	Yes	NO	Fair	Yes	Yes	Not severe	Yes	NO	NO	Low	Obesity	NO	NO	NO	NO	NO	6	Yes	2.86e-05
2011	Andalucía	Man	40	Yes	NO	Good	NO	Yes	No	NO	YES	NO	Low	Overweight	NO	NO	NO	NO	NO	1	NO	5.73e-05
2011	Andalucía	Woman	41	Yes	NO	Good	NO	NO	Not severe	NO	NO	NO	Low	Overweight	NO	Yes	NO	NO	NO	0	NO	5.52e-05
2011	Andalucía	Woman	31	Yes	Yes	Good	Yes	Yes	No	NO	YES	NO	Low	Overweight	NO	Yes	Yes	NO	NO	3	NO	3.1e-05
2011	Andalucía	Man	31	Yes	NO	Good	NO	NO	No	NO	YES	NO	Low	Obesity	NO	NO	NO	NO	NO	0	NO	8.82e-05
2011	Andalucía	Man	69	Yes	Yes	Good	NO	NO	No	NO	YES	NO	Low	Obesity	NO	NO	NO	NO	NO	0	NO	8.59e-05
2011	Andalucía	Woman	55	Yes	NO	Bad	Yes	NO	Not severe	NO	NO	NO	Medium	Obesity	NO	Yes	NO	NO	NO	5	Yes	6.72e-05
2011	Andalucía	Man	56	Yes	Yes	Good	Yes	NO	No	NO	NO	NO	Low	Obesity	NO	Yes	NO	Yes	Yes	2	NO	2.58e-05
2011	Andalucía	Man	70	Yes	NO	Good	NO	Yes	No	NO	YES	NO	Low	Overweight	NO	Yes	NO	NO	NO	1	NO	5.73e-05
2011	Andalucía	Woman	93	Yes	Yes	Fair	Yes	Yes	Not severe	Yes	NO	NO	Low	Normal Weight	NO	Yes	Yes	NO	NO	4	NO	0.0001845
2011	Andalucía	Woman	88	Yes	NO	Bad	Yes	NO	Not severe	NO	NO	NO	High	Normal Weight	Yes	Yes	Yes	Yes	Yes	5	Yes	5.27e-05
2011	Andalucía	Man	33	Yes	Yes	Good	NO	NO	No	NO	NO	NO	Medium	Overweight	NO	Yes	NO	NO	NO	2	NO	4.41e-05
2011	Andalucía	Woman	70	Yes	NO	Bad	Yes	Yes	Not severe	Yes	NO	NO	Low	Overweight	NO	Yes	NO	Yes	Yes	7	Yes	5.27e-05
2011	Andalucía	Woman	73	Yes	NO	Fair	Yes	Yes	Not severe	Yes	NO	NO	Low	Obesity	Yes	Yes	NO	Yes	Yes	8	Yes	5.76e-05
2011	Andalucía	Woman	44	Yes	NO	Good	NO	NO	No	NO	NO	NO	Low	Overweight	NO	NO	NO	NO	NO	0	NO	6.04e-05
2011	Andalucía	Man	38	Yes	NO	Fair	Yes	NO	No	NO	YES	YES	Low	Obesity	NO	NO	NO	Yes	Yes	0	NO	6.27e-05
2011	Andalucía	Man	36	Yes	NO	Good	NO	NO	No	NO	NO	YES	Medium	Overweight	NO	NO	NO	NO	NO	0	NO	6.27e-05
2011	Andalucía	Woman	64	Yes	NO	Good	NO	NO	No	NO	NO	NO	Medium	Overweight	NO	NO	NO	NO	NO	0	NO	2.48e-05
2011	Andalucía	Man	82	Yes	NO	Good	Yes	NO	No	NO	NO	NO	Low	Overweight	Yes	NO	NO	NO	NO	1	NO	6.26e-05
2011	Andalucía	Woman	79	Yes	NO	Fair	Yes	Yes	Not severe	Yes	NO	NO	Low	Overweight	Yes	Yes	NO	Yes	Yes	8	Yes	0.0001153
2011	Andalucía	Woman	35	Yes	Yes	Good	NO	NO	No	NO	NO	YES	Low	Normal Weight	NO	NO	NO	NO	NO	1	NO	3.02e-05
2011	Andalucía	Woman	42	Yes	Yes	Good	NO	NO	No	NO	NO	NO	Low	Obesity	NO	NO	NO	Yes	NO	0	NO	9.06e-05
2011	Andalucía	Woman	20	Yes	Yes	Good	NO	NO	No	NO	NO	NO	Low	Normal Weight	NO	NO	NO	NO	NO	0	NO	6.67e-05
2011	Andalucía	Man	25	NO	Yes	Good	NO	NO	No	NO	NO	NO	Low	Overweight	NO	NO	NO	NO	NO	2	NO	0.0003312
2011	Andalucía	Man	24	Yes	Yes	Good	NO	NO	No	NO	YES	NO	Medium	Normal Weight	NO	NO	NO	NO	NO	0	NO	6.33e-05
2011	Andalucía	Woman	28	Yes	Yes	Good	NO	NO	No	NO	NO	NO	Low	Obesity	NO	NO	NO	NO	NO	0	NO	3.45e-05
2011	Andalucía	Woman	33	Yes	Yes	Very Good	NO	NO	No	NO	NO	NO	High	Normal Weight	NO	NO	NO	NO	NO	0	NO	3.39e-05
2011	Andalucía	Woman	44	Yes	NO	Very Good	Yes	NO	No	NO	NO	NO	Medium	Overweight	Yes	NO	NO	NO	NO	3	NO	3.02e-05
2011	Andalucía	Woman	61	Yes	NO	Fair	Yes	Yes	No	Yes	NO	NO	Medium	Overweight	NO	NO	NO	Yes	Yes	6	Yes	2.48e-05
2011	Andalucía	Man	41	Yes	NO	Very Good	NO	NO	No	NO	YES	NO	Low	Overweight	NO	NO	NO	NO	NO	0	NO	6.26e-05
2011	Andalucía	Woman	17	Yes	Yes	Good	Yes	NO	No	NO	NO	NO	Low	Overweight	NO	NO	NO	NO	NO	2	NO	0.0001318
2011	Andalucía	Woman	55	Yes	NO	Good	NO	NO	No	NO	NO	NO	Low	Normal Weight	NO	NO	NO	NO	NO	0	NO	4.9e-05
2011	Andalucía	Man	37	Yes	NO	Good	NO	NO	No	NO	YES	NO	Low	Obesity	NO	NO	NO	NO	NO	0	NO	6.27e-05
2011	Andalucía	Woman	51	Yes	NO	Very Good	NO	NO	No	NO	YES	NO	Medium	Normal Weight	NO	NO	NO	NO	NO	0	NO	2.85e-05
2011	Andalucía	Woman	26	Yes	Yes	Good	NO	NO	No	NO	YES	YES	Low	Normal Weight	NO	NO	NO	NO	NO	1	NO	3.45e-05
2011	Andalucía	Woman	40	Yes	NO	Fair	Yes	NO	No	NO	NO	NO	High	Normal Weight	NO	NO	NO	NO	NO	1	NO	6.04e-05
2011	Andalucía	Woman	36	Yes	Yes	Good	NO	NO	No	NO	YES	NO	Low	Obesity	NO	NO	NO	NO	NO	0	NO	3.02e-05
2011	Andalucía	Man	54	Yes	NO	Good	Yes	Yes	No	NO	YES	NO	Low	Normal Weight	NO	Yes	Yes	Yes	Yes	0	NO	2.79e-05
2011	Andalucía	Man	66	Yes	NO	Fair	Yes	NO	No	NO	NO	NO	Low	Overweight	NO	Yes	NO	NO	NO	0	NO	9.39e-05
2011	Andalucía	Woman	66	Yes	NO	Good	Yes	Yes	Not severe	Yes	NO	NO	Medium	Obesity	NO	Yes	NO	NO	NO	1	NO	8.64e-05
2011	Andalucía	Woman	70	Yes	NO	Good	Yes	NO	No	NO	NO	NO	Low	Overweight	NO	Yes	NO	Yes	Yes	4	NO	2.88e-05
2011	Andalucía	Man	45	Yes	Yes	Fair	Yes	NO	Not severe	NO	YES	NO	Low	Normal Weight	NO	NO	NO	Yes	Yes	1	NO	0.0001162
2011	Andalucía	Man	38	Yes	NO	Good	NO	NO	No	NO	YES	NO	Medium	Normal Weight	NO	NO	NO	NO	NO	0	NO	6.27e-05
2011	Andalucía	Woman	31	Yes	Yes	Good	NO	NO	No	NO	NO	NO	High	Normal Weight	NO	NO	NO	NO	NO	0	NO	3.39e-05
2011	Andalucía	Man	46	Yes	NO	Good	NO	NO	No	NO	NO	NO	Low	Normal Weight	NO	Yes	NO	NO	NO	0	NO	6.12e-05
2011	Andalucía	Woman	34	Yes	Yes	Bad	Yes	Yes	Not severe	NO	NO	NO		Normal Weight	NO	Yes	Yes	Yes	Yes	5	Yes	3.56e-05
2011	Andalucía	Man	63	Yes	NO	Good	NO	Yes	No	NO	NO	NO	Low	Obesity	NO	Yes	NO	NO	NO	0	NO	0.0001189
2011	Andalucía	Man	48	Yes	NO	Good	NO	NO	No	NO	YES	NO	Low	Normal Weight	NO	NO	NO	NO	NO	0	NO	6.12e-05
2011	Andalucía	Man	19	Yes	Yes	Good	Yes	NO	No	NO	NO	YES	Low	Normal Weight	NO	Yes	Yes	NO	NO	0	NO	0.0001332
2011	Andalucía	Woman	84	Yes	NO	Fair	Yes	Yes	Not severe	Yes	NO	NO	Low	Normal Weight	Yes	Yes	NO	NO	NO	6	Yes	3.03e-05
2011	Andalucía	Woman	63	Yes	NO	Good	Yes	Yes	No	Yes	NO	NO	Low	Overweight	NO	Yes	NO	Yes	Yes	2	NO	5.23e-05
2011	Andalucía	Man	59	Yes	NO	Good	NO	NO	No	NO	NO	NO	Medium	Normal Weight	NO	NO	NO	NO	NO	0	NO	8.91e-05
2011	Andalucía	Woman	45	Yes	NO	Good	Yes	Yes	Not severe	Yes	YES	NO	Low	Overweight	NO	Yes	NO	Yes	Yes	6	Yes	6.05e-05
2011	Andalucía	Man	20	Yes	Yes	Good	NO	NO	No	NO	NO	YES	Medium	Overweight	NO	NO	NO	NO	NO	0	NO	6.66e-05
2011	Andalucía	Woman	54	Yes	NO	Fair	Yes	Yes	Not severe	Yes	NO	NO	Low	Normal Weight	NO	Yes	NO	NO	NO	5	Yes	6e-05
2011	Andalucía	Man	22	Yes	Yes	Fair	NO	NO	No	NO	YES	NO	Low	Normal Weight	NO	NO	NO	NO	NO	1	NO	9.99e-05
2011	Andalucía	Man	37	Yes	NO	Good	Yes	NO	No	NO	NO	YES	Low	Overweight	NO	Yes	Yes	NO	NO	0	NO	6.6e-05
2011	Andalucía	Woman	26	Yes	Yes	Fair	NO	NO	No	NO	NO	NO	Medium	Overweight	NO	Yes	NO	NO	NO	0	NO	7.26e-05
2011	Andalucía	Man	41	Yes	NO	Good	NO	NO	No	NO	NO	NO	Medium	Normal Weight	NO	NO	NO	NO	NO	0	NO	6.59e-05
2011	Andalucía	Woman	39	Yes	NO	Good	NO	NO	No	NO	NO	YES	High	Normal Weight	NO	NO	NO	NO	NO	0	NO	6.37e-05
2011	Andalucía	Man	76	Yes	NO	Good	Yes	Yes	No	Yes	NO	NO	Low	Overweight	NO	NO	NO	NO	NO	3	NO	6.59e-05
2011	Andalucía	Woman	57	Yes	NO	Bad	Yes	Yes	Not severe	Yes	NO	NO	Medium	Obesity	Yes	NO	NO	Yes	NO	9	Yes	7.73e-05
2011	Andalucía	Woman	56	Yes	NO	Fair	Yes	NO	No	NO	NO	NO	Medium	Obesity	NO	Yes	Yes	Yes	Yes	5	Yes	5.15e-05
2011	Andalucía	Man	48	Yes	NO	Good	NO	NO	No	NO	YES	NO	High	Normal Weight	NO	NO	NO	NO	NO	0	NO	6.12e-05
2011	Andalucía	Woman	82	Yes	NO	Bad	Yes	Yes	Not severe	Yes	NO	NO	Medium	Obesity	Yes	Yes	Yes	NO	NO	7	Yes	3.03e-05
2011	Andalucía	Man	33	Yes	Yes	Good	NO	Yes	No	Yes	NO	NO	Medium	Obesity	Yes	NO	NO	NO	NO	2	NO	5.07e-05
2011	Andalucía	Man	23	Yes	Yes	Good	NO	NO	No	NO	NO	YES	Medium	Overweight	NO	NO	NO	NO	NO	0	NO	3.33e-05
2011	Andalucía	Woman	77	Yes	NO	Fair	Yes	Yes	Not severe	Yes	NO	NO	Low	Overweight	Yes	Yes	NO	NO	NO	8	Yes	3.03e-05
2011	Andalucía	Man	62	Yes	Yes	Fair	NO	Yes	No	Yes	NO	NO	Low	Overweight	NO	NO	NO	NO	NO	5	Yes	2.97e-05
2011	Andalucía	Woman	78	Yes	NO	Good	Yes	Yes	No	Yes	NO	NO	High	Normal Weight	NO	NO	NO	NO	NO	2	NO	3.03e-05
2011	Andalucía	Woman	64	Yes	NO	Good	NO	Yes	No	Yes	NO	NO		Overweight	NO	Yes	NO	NO	NO	3	NO	7.84e-05
2011	Andalucía	Woman	35	Yes	NO	Good	NO	NO	No	NO	YES	NO	High	Overweight	NO	Yes	NO	NO	NO	0	NO	3.18e-05
2011	Andalucía	Man	36	Yes	Yes	Good	NO	NO	No	NO	YES	NO	Medium	Obesity	NO	Yes	NO	NO	NO	0	NO	6.6e-05
2011	Andalucía	Woman	87	Yes	NO	Fair	Yes	Yes	Not severe	Yes	NO	NO	Medium	Normal Weight	NO	NO	NO	NO	NO	2	NO	6.07e-05
2011	Andalucía	Man	36	Yes	Yes	Good	Yes	NO	No	NO	NO	YES	Medium	Overweight	NO	NO	NO	NO	NO	0	NO	9.9e-05
2011	Andalucía	Woman	33	Yes	NO	Good	NO	NO	No	NO	NO	NO	Low	Normal Weight	NO	Yes	NO	NO	NO	0	NO	7.13e-05
2011	Andalucía	Man	67	Yes	NO	Good	NO	NO	No	NO	YES	NO	Medium	Normal Weight	NO	NO	NO	NO	NO	0	NO	9.88e-05
2011	Andalucía	Man	36	Yes	NO	Good	Yes	NO	No	NO	YES	NO	Low	Normal Weight	NO	NO	NO	NO	NO	0	NO	6.6e-05
2011	Andalucía	Man	46	Yes	Yes	Good	NO	NO	No	NO	YES	NO	Low	Overweight	NO	NO	NO	NO	NO	0	NO	3.06e-05
2011	Andalucía	Woman	28	Yes	Yes	Good	NO	NO	No	NO	YES	NO	Low	Normal Weight	NO	NO	NO	NO	NO	1	NO	7.26e-05
2011	Andalucía	Man	54	Yes	NO	Good	Yes	Yes	No	Yes	NO	NO	Medium	Obesity	Yes	NO	NO	NO	NO	4	NO	5.87e-05
2011	Andalucía	Woman	58	Yes	NO	Good	Yes	NO	Not severe	NO	NO	NO	Low	Normal Weight	NO	Yes	NO	Yes	Yes	4	NO	5.15e-05
2011	Andalucía	Man	64	Yes	NO	Good	Yes	Yes	No	Yes	NO	NO	Medium	Obesity	NO	NO	NO	NO	NO	4	NO	5.94e-05
2011	Andalucía	Man	64	Yes	NO	Good	Yes	Yes	No	Yes	NO	NO	Low	Overweight	NO	NO	NO	NO	NO	2	NO	5.94e-05
2011	Andalucía	Woman	59	Yes	NO	Good	Yes	NO	No	NO	YES	NO	Medium	Overweight	NO	Yes	NO	NO	NO	0	NO	0.0001289
2011	Andalucía	Woman	30	Yes	Yes	Good	NO	NO	No	NO	YES	YES	Medium	Normal Weight	NO	NO	NO	NO	NO	0	NO	7.13e-05
2011	Andalucía	Woman	63	Yes	NO	Good	Yes	Yes	No	Yes	NO	NO	Medium	Obesity	NO	Yes	NO	NO	NO	4	NO	2.61e-05
2011	Andalucía	Man	37	Yes	NO	Very Good	Yes	NO	No	NO	YES	NO	Medium	Overweight	NO	NO	NO	NO	NO	0	NO	6.27e-05
2011	Andalucía	Woman	73	Yes	NO	Fair	Yes	NO	Not severe	NO	NO	NO	Low	Obesity	NO	Yes	NO	Yes	Yes	4	NO	0.0001154
2011	Andalucía	Man	69	Yes	NO	Good	Yes	NO	No	NO	NO	NO	Low	Obesity	Yes	NO	NO	NO	NO	5	Yes	6.24e-05
2011	Andalucía	Woman	51	Yes	NO	Good	Yes	NO	No	NO	NO	NO	Medium	Overweight	NO	NO	NO	NO	NO	1	NO	5.71e-05
2011	Andalucía	Woman	76	Yes	NO	Very Bad	Yes	Yes	Severe	Yes	NO	NO	Low		Yes	Yes	NO	NO	NO	8	Yes	5.77e-05
2011	Andalucía	Woman	27	Yes	Yes	Good	Yes	NO	No	NO	YES	NO	Low	Obesity	NO	NO	NO	NO	NO	1	NO	6.86e-05
2011	Andalucía	Woman	64	Yes	NO	Good	Yes	NO	No	Yes	NO	NO	Low		NO	NO	NO	NO	NO	3	NO	5.02e-05
2011	Andalucía	Man	77	Yes	NO	Fair	Yes	Yes	No	Yes	NO	NO	Low	Overweight	NO	NO	NO	NO	NO	4	NO	6.24e-05
2011	Andalucía	Woman	31	Yes	Yes	Good	Yes	NO	No	NO	YES	NO	Low	Normal Weight	NO	NO	NO	NO	NO	0	NO	3.37e-05
2011	Andalucía	Woman	74	Yes	NO	Good	Yes	Yes	No	Yes	NO	NO	Low	Overweight	NO	NO	NO	NO	NO	1	NO	5.77e-05
2011	Andalucía	Woman	76	Yes	NO	Fair	Yes	Yes	Not severe	Yes	NO	NO	Low		NO	NO	NO	NO	NO	6	Yes	2.89e-05
2011	Andalucía	Man	45	Yes	NO	Good	Yes	NO	No	NO	NO	NO	Low	Overweight	NO	NO	NO	NO	NO	0	NO	5.83e-05
2011	Andalucía	Woman	27	Yes	NO	Very Good	NO	NO	No	NO	NO	NO	Low	Overweight	NO	NO	NO	NO	NO	0	NO	6.86e-05
2011	Andalucía	Man	47	Yes	Yes	Very Good	NO	NO	No	NO	YES	NO	Low	Obesity	NO	NO	NO	NO	NO	0	NO	5.83e-05
2011	Andalucía	Woman	38	Yes	NO	Good	Yes	NO	No	NO	YES	NO	Low	Obesity	NO	NO	NO	NO	NO	0	NO	9.07e-05
2011	Andalucía	Woman	78	Yes	NO	Good	NO	NO	No	NO	NO	NO	Low		NO	NO	NO	NO	NO	2	NO	2.89e-05
2011	Andalucía	Woman	16	Yes	Yes	Very Good	NO	NO	No	NO	NO	YES	Low	Normal Weight	NO	NO	NO	NO	NO	0	NO	9.85e-05
2011	Andalucía	Woman	71	Yes	NO	Bad	Yes	Yes	Not severe	Yes	NO	NO	Low	Obesity	NO	NO	NO	NO	NO	5	Yes	5.77e-05
2011	Andalucía	Man	27	Yes	Yes	Very Good	NO	NO	No	NO	YES	YES	Low	Overweight	NO	NO	NO	NO	NO	0	NO	0.0001342
2011	Andalucía	Woman	52	NO	NO	Good	Yes	NO	No	NO	NO	NO	Medium	Normal Weight	NO	NO	NO	NO	NO	1	NO	0.000177
2011	Andalucía	Man	40	Yes	Yes	Very Good	NO	NO	No	NO	YES	NO	Low	Obesity	NO	NO	NO	NO	NO	0	NO	3.13e-05
2011	Andalucía	Woman	39	Yes	Yes	Very Good	NO	NO	No	NO	YES	NO	Medium	Normal Weight	NO	NO	NO	NO	NO	0	NO	3.02e-05
2011	Andalucía	Man	72	Yes	NO	Fair	Yes	NO	Not severe	NO	NO	NO	Low	Overweight	NO	NO	Yes	NO	NO	1	NO	6.24e-05
2011	Andalucía	Woman	46	Yes	NO	Good	Yes	NO	No	NO	NO	NO	Low	Normal Weight	NO	Yes	NO	NO	NO	0	NO	5.75e-05
2011	Andalucía	Man	25	Yes	Yes	Very Good	NO	NO	No	NO	YES	YES	Medium	Overweight	NO	NO	NO	NO	NO	0	NO	0.0001342
2011	Andalucía	Woman	16	Yes	Yes	Very Good	NO	NO	No	NO	NO	YES	Low		NO	NO	NO	NO	NO	0	NO	9.85e-05
2011	Andalucía	Man	44	Yes	Yes	Very Good	NO	NO	No	NO	NO	YES	Low	Overweight	NO	NO	NO	NO	NO	0	NO	6.26e-05
2011	Andalucía	Woman	47	Yes	NO	Very Good	NO	NO	No	NO	NO	NO	Low	Overweight	NO	NO	NO	NO	NO	0	NO	8.63e-05
2011	Andalucía	Woman	53	Yes	NO	Fair	Yes	Yes	Not severe	NO	NO	NO	Low		Yes	NO	NO	NO	NO	3	NO	5.71e-05
2011	Andalucía	Woman	50	Yes	NO	Good	NO	NO	No	NO	NO	NO	Low	Obesity	NO	NO	NO	NO	NO	1	NO	5.71e-05
2011	Andalucía	Man	38	Yes	Yes	Very Good	NO	NO	No	NO	NO	YES	Low	Normal Weight	NO	NO	NO	NO	NO	0	NO	3.14e-05
2011	Andalucía	Man	39	Yes	NO	Very Good	NO	NO	No	NO	YES	NO	Medium	Overweight	NO	NO	NO	NO	NO	0	NO	6.27e-05
2011	Andalucía	Woman	39	Yes	NO	Good	Yes	NO	No	NO	NO	NO	Low		NO	NO	NO	NO	NO	3	NO	6.05e-05
2011	Andalucía	Woman	31	Yes	Yes	Very Good	NO	NO	No	NO	YES	NO	Low	Overweight	NO	NO	NO	Yes	Yes	2	NO	3.37e-05
2011	Andalucía	Woman	32	Yes	NO	Very Good	NO	NO	No	NO	NO	NO	Low		NO	NO	NO	NO	NO	0	NO	6.74e-05
2011	Andalucía	Woman	54	Yes	NO	Fair	Yes	NO	No	NO	NO	NO	Low	Overweight	Yes	NO	NO	NO	NO	2	NO	5.71e-05
2011	Andalucía	Man	71	Yes	NO	Good	Yes	Yes	No	Yes	NO	NO	Low	Overweight	Yes	Yes	NO	NO	NO	4	NO	6.24e-05
2011	Andalucía	Woman	79	Yes	NO	Very Bad	Yes	NO	Severe	NO	NO	NO	Medium		Yes	Yes	NO	NO	NO	3	NO	2.89e-05
2011	Andalucía	Woman	67	Yes	NO	Good	Yes	Yes	No	Yes	NO	NO	Low	Obesity	NO	NO	Yes	NO	NO	5	Yes	5.77e-05
2011	Andalucía	Man	56	Yes	NO	Fair	Yes	Yes	No	Yes	NO	NO	Medium		Yes	NO	NO	NO	NO	3	NO	8.49e-05
2011	Andalucía	Woman	39	Yes	NO	Good	Yes	NO	No	NO	NO	YES	Medium	Normal Weight	NO	NO	NO	Yes	Yes	2	NO	6.05e-05
2011	Andalucía	Man	73	Yes	NO	Very Good	NO	NO	No	NO	NO	NO	Low		NO	NO	NO	NO	NO	0	NO	6.24e-05
2011	Andalucía	Woman	51	Yes	NO	Very Good	NO	NO	No	NO	NO	NO	Low	Normal Weight	NO	NO	NO	NO	NO	0	NO	0.0001142
2011	Andalucía	Woman	37	Yes	NO	Very Good	NO	NO	No	NO	NO	NO	Medium	Normal Weight	NO	NO	NO	NO	NO	0	NO	6.05e-05
2011	Andalucía	Woman	38	Yes	NO	Very Good	NO	NO	No	NO	YES	NO	Medium	Normal Weight	NO	NO	NO	NO	NO	1	NO	3.02e-05
2011	Andalucía	Man	40	Yes	NO	Very Good	NO	NO	No	NO	NO	NO	Low	Overweight	NO	NO	NO	NO	NO	1	NO	3.13e-05
2011	Andalucía	Woman	83	Yes	NO	Fair	Yes	NO	Not severe	NO	NO	NO	High		Yes	Yes	NO	Yes	NO	4	NO	2.89e-05
2011	Andalucía	Woman	77	Yes	NO	Good	Yes	Yes	No	Yes	NO	NO	Low		NO	NO	NO	NO	NO	2	NO	2.89e-05
2011	Andalucía	Woman	74	Yes	NO	Fair	Yes	Yes	No	Yes	NO	NO	Low		NO	NO	NO	NO	NO	6	Yes	2.89e-05
2011	Andalucía	Woman	60	Yes	NO	Good	NO	Yes	No	Yes	NO	NO	Medium		NO	NO	NO	NO	NO	2	NO	5.02e-05
2011	Andalucía	Man	59	Yes	NO	Fair	Yes	Yes	Not severe	Yes	NO	NO	High	Obesity	NO	Yes	NO	NO	NO	3	NO	5.66e-05
2011	Andalucía	Man	51	Yes	NO	Very Good	NO	NO	No	NO	YES	NO	Medium	Normal Weight	NO	NO	NO	NO	NO	0	NO	5.59e-05
2011	Andalucía	Man	48	Yes	NO	Good	Yes	NO	No	NO	NO	NO	Medium	Overweight	NO	Yes	NO	NO	NO	1	NO	0.0001457
2011	Andalucía	Man	45	Yes	NO	Very Good	NO	NO	No	NO	NO	NO	Medium	Overweight	NO	NO	NO	NO	NO	0	NO	5.83e-05
2011	Andalucía	Man	21	Yes	Yes	Very Good	NO	NO	No	NO	NO	NO	Low	Normal Weight	NO	NO	NO	NO	NO	0	NO	9.46e-05
2011	Andalucía	Woman	30	Yes	Yes	Good	NO	NO	No	NO	YES	NO	Low	Obesity	NO	NO	NO	NO	NO	0	NO	3.37e-05
2011	Andalucía	Man	69	Yes	NO	Good	Yes	NO	No	NO	NO	NO	Medium	Obesity	NO	NO	NO	NO	NO	1	NO	3.12e-05
2011	Andalucía	Woman	73	Yes	NO	Good	NO	Yes	No	Yes	NO	NO			NO	NO	NO	NO	NO	1	NO	2.89e-05
2011	Andalucía	Man	21	Yes	Yes	Very Good	NO	NO	No	NO	NO	YES	Medium	Normal Weight	NO	NO	NO	NO	NO	0	NO	9.46e-05
2011	Andalucía	Woman	69	Yes	NO	Fair	Yes	NO	No	NO	NO	NO	Medium	Overweight	Yes	Yes	NO	NO	NO	5	Yes	5.77e-05
2011	Andalucía	Woman	77	Yes	NO	Fair	Yes	Yes	Not severe	Yes	NO	NO			Yes	NO	NO	NO	NO	5	Yes	2.89e-05
2011	Andalucía	Woman	77	Yes	NO	Fair	Yes	NO	Not severe	NO	NO	NO	Medium		NO	NO	NO	NO	NO	3	NO	5.77e-05
2011	Andalucía	Man	35	Yes	NO	Good	Yes	NO	No	NO	NO	YES	Medium	Normal Weight	NO	NO	NO	NO	NO	1	NO	6.27e-05
2011	Andalucía	Woman	21	Yes	Yes	Good	Yes	NO	No	NO	YES	NO	Low	Normal Weight	NO	NO	Yes	NO	NO	1	NO	6.65e-05
2011	Andalucía	Woman	33	Yes	NO	Very Good	NO	NO	No	NO	NO	NO	Medium	Obesity	NO	NO	NO	NO	NO	0	NO	6.74e-05
2011	Andalucía	Woman	29	Yes	Yes	Very Good	NO	NO	No	NO	NO	YES	High	Overweight	NO	NO	NO	NO	NO	0	NO	3.43e-05
2011	Andalucía	Woman	38	Yes	NO	Very Good	Yes	NO	No	NO	YES	NO		Normal Weight	NO	NO	NO	NO	NO	0	NO	3.02e-05
2011	Andalucía	Man	35	Yes	Yes	Very Good	Yes	NO	No	NO	NO	YES	High	Normal Weight	NO	NO	Yes	NO	NO	0	NO	6.27e-05
2011	Andalucía	Woman	35	Yes	NO	Very Good	Yes	NO	No	NO	NO	NO	Medium	Normal Weight	NO	NO	NO	NO	NO	0	NO	6.05e-05
2011	Andalucía	Woman	29	Yes	NO	Good	Yes	NO	No	NO	NO	NO	Low		NO	NO	NO	NO	NO	2	NO	0.0001372
2011	Andalucía	Man	80	Yes	NO	Good	NO	NO	No	NO	NO	NO	Low	Overweight	NO	NO	NO	NO	NO	1	NO	6.24e-05
2011	Andalucía	Woman	39	NO	NO	Very Good	NO	NO	No	NO	YES	YES	High	Normal Weight	NO	NO	NO	NO	NO	0	NO	0.0001831
2011	Andalucía	Man	73	Yes	NO	Fair	Yes	NO	No	Yes	NO	NO	Low	Overweight	NO	Yes	NO	NO	NO	4	NO	6.24e-05
2011	Andalucía	Woman	22	Yes	Yes	Very Good	NO	NO	No	NO	YES	YES	High	Overweight	NO	NO	NO	NO	NO	0	NO	9.97e-05
2011	Andalucía	Man	38	Yes	NO	Very Good	NO	NO	No	NO	YES	YES	Low	Normal Weight	NO	NO	NO	NO	NO	0	NO	6.27e-05
2011	Andalucía	Man	41	Yes	NO	Good	Yes	NO	No	NO	YES	NO	High	Overweight	NO	Yes	NO	NO	NO	1	NO	9.4e-05
2011	Andalucía	Man	40	Yes	NO	Very Good	NO	NO	No	NO	YES	YES	Low	Obesity	NO	NO	NO	NO	NO	0	NO	6.26e-05
2011	Andalucía	Man	30	Yes	Yes	Very Good	NO	NO	No	NO	NO	NO	Low	Normal Weight	NO	NO	NO	NO	NO	0	NO	4.74e-05
2011	Andalucía	Man	44	Yes	NO	Very Good	NO	NO	No	NO	NO	NO	Low	Overweight	NO	NO	NO	NO	NO	0	NO	0.0001253
2011	Andalucía	Woman	87	Yes	NO	Very Bad	Yes	Yes	Severe	Yes	NO	NO	Low	Overweight	NO	Yes	NO	NO	NO	6	Yes	5.77e-05
2011	Andalucía	Man	83	Yes	NO	Fair	Yes	Yes	Severe	Yes	NO	NO	Low		NO	NO	NO	Yes	Yes	6	Yes	6.24e-05
2011	Andalucía	Woman	19	Yes	Yes	Very Good	NO	NO	No	NO	YES	NO	Low	Normal Weight	NO	NO	NO	NO	NO	0	NO	0.0001313
2011	Andalucía	Woman	20	Yes	Yes	Very Good	NO	NO	No	NO	NO	YES	Low	Obesity	NO	NO	NO	NO	NO	0	NO	0.0001662
2011	Andalucía	Man	38	Yes	Yes	Good	Yes	NO	Not severe	NO	NO	NO	Low	Overweight	NO	NO	NO	NO	NO	2	NO	9.41e-05
2011	Andalucía	Man	20	Yes	Yes	Very Good	NO	NO	No	NO	YES	NO	Medium		NO	NO	NO	NO	NO	0	NO	9.46e-05
2011	Andalucía	Man	18	Yes	Yes	Very Good	NO	NO	No	NO	YES	YES	Low	Normal Weight	NO	NO	NO	NO	NO	0	NO	6.07e-05
2011	Andalucía	Man	31	Yes	NO	Very Good	NO	NO	No	NO	NO	YES	High	Normal Weight	NO	NO	NO	NO	NO	0	NO	9.13e-05
2011	Andalucía	Woman	25	Yes	Yes	Very Good	NO	NO	No	NO	NO	YES	Medium	Normal Weight	NO	NO	NO	NO	NO	0	NO	6.6e-05
2011	Andalucía	Man	63	Yes	NO	Very Good	NO	NO	No	NO	NO	NO	Medium	Normal Weight	NO	NO	NO	NO	NO	1	NO	5.45e-05
2011	Andalucía	Man	39	Yes	NO	Very Good	NO	NO	No	NO	NO	YES	Low	Overweight	NO	NO	NO	NO	NO	0	NO	6.04e-05
2011	Andalucía	Man	30	Yes	NO	Very Good	NO	NO	No	NO	YES	YES	Medium	Normal Weight	NO	NO	NO	NO	NO	0	NO	9.13e-05
2011	Andalucía	Man	24	Yes	Yes	Very Good	NO	NO	No	NO	NO	YES	High	Normal Weight	NO	NO	NO	NO	NO	0	NO	0.0001518
2011	Andalucía	Man	34	Yes	NO	Very Good	NO	NO	No	NO	YES	NO	Low	Overweight	NO	NO	NO	NO	NO	0	NO	9.13e-05
2011	Andalucía	Woman	39	Yes	NO	Very Good	NO	NO	No	NO	NO	NO	High	Underweight	NO	NO	NO	NO	NO	0	NO	5.82e-05
2011	Andalucía	Woman	37	Yes	NO	Fair	Yes	NO	No	NO	YES	NO	Low	Normal Weight	Yes	NO	NO	NO	NO	1	NO	8.73e-05
2011	Andalucía	Woman	23	Yes	NO	Very Good	NO	NO	No	NO	YES	NO	Low	Overweight	NO	NO	NO	NO	NO	0	NO	6.4e-05
2011	Andalucía	Man	43	Yes	Yes	Very Good	Yes	NO	No	NO	NO	NO	Medium	Overweight	NO	NO	NO	NO	NO	1	NO	3.01e-05
2011	Andalucía	Woman	36	Yes	NO	Very Good	Yes	NO	No	NO	NO	NO	High	Normal Weight	NO	NO	NO	NO	NO	1	NO	5.82e-05
2011	Andalucía	Woman	95	Yes	Yes	Good	Yes	NO	No	NO	NO	NO	Medium		NO	NO	NO	NO	NO	3	NO	2.78e-05
2011	Andalucía	Woman	67	Yes	NO	Good	Yes	NO	No	NO	NO	NO	Low	Obesity	Yes	NO	NO	NO	NO	1	NO	5.55e-05
2011	Andalucía	Woman	55	Yes	NO	Good	Yes	Yes	No	Yes	YES	YES	High	Overweight	NO	NO	NO	NO	NO	2	NO	2.38e-05
2011	Andalucía	Woman	31	Yes	NO	Very Good	NO	NO	No	NO	NO	YES	Low	Normal Weight	NO	NO	NO	NO	NO	0	NO	6.48e-05
2011	Andalucía	Man	68	Yes	NO	Fair	Yes	NO	No	NO	NO	NO	High	Normal Weight	NO	Yes	Yes	NO	NO	3	NO	6.01e-05
2011	Andalucía	Woman	57	Yes	Yes	Good	Yes	NO	No	NO	NO	NO	Low	Overweight	NO	NO	Yes	NO	NO	0	NO	2.38e-05
2011	Andalucía	Woman	59	Yes	NO	Fair	Yes	NO	Not severe	NO	NO	NO	Low	Overweight	NO	Yes	NO	NO	NO	1	NO	2.38e-05
2011	Andalucía	Man	15	Yes	Yes	Very Good	NO	NO	No	NO	NO	NO	Low	Normal Weight	NO	NO	NO	NO	NO	0	NO	8.65e-05
2011	Andalucía	Man	50	Yes	NO	Very Good	NO	NO	No	NO	NO	NO	Low	Overweight	NO	NO	NO	NO	NO	0	NO	0.0001076
2011	Andalucía	Man	41	NO	NO	Very Good	NO	NO	No	NO	YES	NO	Low		NO	NO	NO	NO	NO	0	NO	0.0001827
2011	Andalucía	Woman	69	Yes	NO	Good	Yes	Yes	No	Yes	NO	NO	Low		NO	NO	NO	NO	NO	3	NO	2.78e-05
2011	Andalucía	Woman	64	Yes	NO	Bad	Yes	NO	Not severe	Yes	NO	NO	Low		Yes	NO	NO	NO	NO	6	Yes	4.83e-05
2011	Andalucía	Man	56	Yes	NO	Bad	Yes	NO	Not severe	NO	NO	NO	Low	Obesity	NO	Yes	Yes	NO	NO	4	NO	5.45e-05
2011	Andalucía	Woman	74	Yes	NO	Good	Yes	NO	Not severe	NO	NO	NO	Medium	Overweight	NO	Yes	NO	NO	NO	5	Yes	5.55e-05
2011	Andalucía	Man	55	Yes	NO	Bad	Yes	Yes	Not severe	Yes	YES	NO	Low	Overweight	Yes	Yes	NO	NO	NO	7	Yes	5.45e-05
2011	Andalucía	Woman	26	Yes	Yes	Very Good	Yes	NO	No	NO	YES	NO	Low	Normal Weight	NO	NO	NO	NO	NO	0	NO	9.9e-05
2011	Andalucía	Woman	20	Yes	Yes	Very Good	Yes	NO	No	NO	NO	NO	Low	Normal Weight	NO	NO	NO	NO	NO	2	NO	0.0001599
2011	Andalucía	Man	81	Yes	NO	Good	Yes	NO	Not severe	NO	NO	NO	Low	Obesity	NO	NO	NO	NO	NO	3	NO	3e-05
2011	Andalucía	Woman	53	Yes	NO	Good	Yes	NO	No	NO	NO	NO	Low	Overweight	NO	Yes	NO	NO	NO	1	NO	8.25e-05
2011	Andalucía	Woman	32	Yes	NO	Good	Yes	NO	No	NO	NO	NO	Medium	Overweight	NO	NO	Yes	NO	NO	1	NO	6.48e-05
2011	Andalucía	Man	42	Yes	NO	Very Good	NO	NO	No	NO	YES	YES	Medium	Normal Weight	NO	NO	NO	NO	NO	0	NO	6.03e-05
2011	Andalucía	Man	33	Yes	NO	Very Good	NO	NO	No	NO	NO	YES	Low	Overweight	NO	NO	NO	NO	NO	0	NO	0.0001369
2011	Andalucía	Woman	55	Yes	NO	Fair	Yes	Yes	No	Yes	YES	NO	Low	Obesity	NO	Yes	NO	NO	NO	4	NO	9.52e-05
2011	Andalucía	Man	20	Yes	Yes	Very Good	NO	NO	No	NO	YES	YES	Low	Normal Weight	NO	NO	NO	NO	NO	0	NO	0.0001214
2011	Andalucía	Woman	52	Yes	NO	Good	Yes	NO	No	NO	YES	NO	Low	Normal Weight	NO	NO	NO	NO	NO	1	NO	5.5e-05
2011	Andalucía	Woman	55	Yes	NO	Fair	Yes	Yes	No	Yes	NO	NO			NO	NO	NO	NO	NO	4	NO	2.38e-05
2011	Andalucía	Woman	77	Yes	NO	Good	Yes	Yes	Not severe	Yes	NO	NO	Low		NO	NO	NO	NO	NO	2	NO	2.78e-05
2011	Andalucía	Man	69	Yes	NO	Very Good	Yes	NO	No	Yes	NO	NO	Low	Obesity	NO	NO	NO	NO	NO	1	NO	6.01e-05
2011	Andalucía	Man	20	Yes	Yes	Very Good	NO	NO	No	NO	NO	YES	Low	Normal Weight	NO	NO	NO	NO	NO	0	NO	0.0001214
2011	Andalucía	Woman	75	Yes	NO	Bad	Yes	Yes	Not severe	Yes	NO	NO	Low		Yes	NO	NO	NO	NO	2	NO	2.78e-05
2011	Andalucía	Man	28	Yes	NO	Good	Yes	NO	No	NO	YES	YES	Low	Normal Weight	NO	NO	NO	NO	NO	1	NO	8.61e-05
2011	Andalucía	Woman	44	Yes	Yes	Very Good	NO	NO	No	NO	YES	NO	Medium	Normal Weight	NO	NO	NO	NO	NO	0	NO	2.9e-05
2011	Andalucía	Man	34	Yes	Yes	Very Good	Yes	NO	Not severe	NO	YES	YES	Low	Normal Weight	NO	NO	NO	NO	NO	0	NO	4.56e-05
2011	Andalucía	Man	54	Yes	NO	Very Good	NO	Yes	No	Yes	YES	NO	Low	Overweight	NO	NO	NO	NO	NO	1	NO	0.0001076
2011	Andalucía	Man	76	Yes	NO	Good	Yes	Yes	Not severe	Yes	NO	NO	Low	Obesity	Yes	Yes	NO	NO	NO	5	Yes	3e-05
2011	Andalucía	Man	46	Yes	NO	Very Good	NO	NO	No	NO	NO	YES	Medium	Overweight	NO	NO	NO	NO	NO	0	NO	8.41e-05
2011	Andalucía	Man	36	Yes	NO	Very Good	NO	NO	No	NO	NO	NO	Medium	Obesity	NO	NO	NO	NO	NO	0	NO	6.04e-05
2011	Andalucía	Man	33	Yes	Yes	Good	Yes	NO	No	NO	YES	YES	High	Normal Weight	NO	NO	NO	NO	NO	1	NO	4.56e-05
2011	Andalucía	Woman	66	Yes	NO	Fair	Yes	Yes	Not severe	Yes	NO	NO	Low		NO	Yes	NO	NO	NO	5	Yes	5.55e-05
2011	Andalucía	Man	24	Yes	Yes	Very Good	NO	NO	No	NO	YES	YES	High	Normal Weight	NO	NO	NO	NO	NO	0	NO	6.07e-05
2011	Andalucía	Man	57	Yes	NO	Good	Yes	NO	No	NO	NO	YES	Medium	Overweight	NO	NO	NO	NO	NO	1	NO	5.45e-05
2011	Andalucía	Man	39	Yes	NO	Very Good	NO	NO	No	NO	YES	NO	Low	Overweight	NO	NO	NO	NO	NO	0	NO	6.6e-05
2011	Andalucía	Woman	33	Yes	NO	Very Good	NO	NO	No	NO	NO	NO	High	Normal Weight	NO	NO	NO	NO	NO	0	NO	7.09e-05
2011	Andalucía	Woman	60	Yes	NO	Fair	Yes	Yes	Not severe	Yes	NO	YES	Medium		NO	Yes	NO	Yes	Yes	6	Yes	5.28e-05
2011	Andalucía	Woman	17	Yes	Yes	Very Good	NO	NO	No	NO	NO	NO	Medium	Normal Weight	NO	NO	NO	NO	NO	0	NO	0.0001381
2011	Andalucía	Woman	80	Yes	NO	Good	Yes	NO	Not severe	NO	NO	NO	Low		NO	NO	NO	NO	NO	4	NO	9.1e-05
2011	Andalucía	Man	19	Yes	Yes	Very Good	NO	NO	No	NO	NO	YES	High	Overweight	NO	NO	NO	NO	NO	0	NO	0.0001327
2011	Andalucía	Man	48	Yes	NO	Very Good	NO	NO	No	NO	NO	NO	Low	Overweight	NO	NO	NO	NO	NO	0	NO	6.13e-05
2011	Andalucía	Woman	41	Yes	NO	Very Good	NO	NO	No	NO	NO	NO	Medium	Normal Weight	NO	NO	NO	NO	NO	0	NO	6.35e-05
2011	Andalucía	Woman	53	Yes	NO	Good	NO	NO	No	NO	YES	NO	Medium		NO	NO	NO	NO	NO	1	NO	0.0001202
2011	Andalucía	Woman	58	Yes	NO	Very Good	NO	Yes	No	Yes	NO	NO	High	Normal Weight	NO	NO	NO	NO	NO	1	NO	0.0001301
2011	Andalucía	Woman	75	Yes	NO	Good	NO	Yes	No	Yes	NO	NO	Low		NO	NO	NO	NO	NO	1	NO	6.07e-05
2011	Andalucía	Woman	48	Yes	NO	Very Good	Yes	NO	No	NO	YES	NO	Low	Normal Weight	NO	NO	NO	NO	NO	1	NO	6.05e-05
2011	Andalucía	Man	27	Yes	Yes	Very Good	NO	NO	No	NO	NO	NO	Medium	Normal Weight	NO	NO	NO	NO	NO	0	NO	9.41e-05
2011	Andalucía	Man	65	Yes	NO	Good	NO	Yes	No	NO	NO	NO	Medium		NO	NO	NO	NO	NO	2	NO	6.57e-05
2011	Andalucía	Man	35	Yes	Yes	Very Good	NO	NO	No	NO	YES	NO	Low	Normal Weight	NO	NO	NO	NO	NO	1	NO	6.6e-05
2011	Andalucía	Man	44	Yes	NO	Fair	Yes	NO	No	NO	NO	NO	Low	Overweight	NO	NO	NO	NO	NO	0	NO	9.88e-05
2011	Andalucía	Man	29	Yes	Yes	Very Good	NO	NO	No	NO	NO	YES	Medium	Overweight	NO	NO	NO	NO	NO	0	NO	0.0001412
2011	Andalucía	Man	44	Yes	NO	Very Good	NO	NO	No	NO	NO	YES	Medium	Overweight	NO	NO	NO	NO	NO	0	NO	6.59e-05
2011	Andalucía	Woman	53	Yes	NO	Fair	Yes	NO	Not severe	NO	NO	NO	High	Overweight	NO	Yes	NO	Yes	Yes	6	Yes	6.01e-05
2011	Andalucía	Man	33	Yes	NO	Very Good	Yes	NO	No	NO	YES	YES	High	Normal Weight	NO	NO	NO	NO	NO	0	NO	9.97e-05
2011	Andalucía	Man	39	Yes	Yes	Very Good	NO	NO	No	NO	YES	NO	High	Normal Weight	NO	NO	NO	NO	NO	0	NO	6.6e-05
2011	Andalucía	Man	57	Yes	NO	Good	Yes	NO	Not severe	NO	NO	NO	Medium	Overweight	Yes	NO	NO	NO	NO	4	NO	5.95e-05
2011	Andalucía	Woman	45	Yes	NO	Very Good	NO	NO	No	NO	YES	NO	Medium	Normal Weight	NO	NO	NO	NO	NO	1	NO	0.0001211
2011	Andalucía	Woman	41	Yes	NO	Very Good	NO	Yes	No	Yes	NO	NO	Medium	Normal Weight	NO	NO	NO	NO	NO	1	NO	6.35e-05
2011	Andalucía	Man	34	Yes	Yes	Very Good	NO	NO	No	NO	NO	YES	High	Normal Weight	NO	NO	NO	NO	NO	0	NO	4.99e-05
2011	Andalucía	Man	74	Yes	NO	Good	Yes	NO	No	NO	YES	NO	Low	Normal Weight	NO	Yes	NO	NO	NO	0	NO	3.28e-05
2011	Andalucía	Man	23	Yes	Yes	Very Good	NO	NO	No	NO	YES	YES	High	Normal Weight	NO	NO	NO	NO	NO	0	NO	0.0001327
2011	Andalucía	Man	68	Yes	NO	Fair	Yes	Yes	No	NO	NO	NO	Low	Obesity	NO	NO	NO	NO	NO	1	NO	9.85e-05
2011	Andalucía	Man	55	Yes	NO	Good	Yes	NO	No	NO	NO	NO	Medium	Obesity	NO	NO	NO	NO	NO	0	NO	5.95e-05
2011	Andalucía	Man	47	Yes	NO	Fair	Yes	NO	Not severe	NO	NO	NO	High	Obesity	NO	NO	NO	NO	NO	2	NO	6.13e-05
2011	Andalucía	Woman	44	Yes	NO	Very Good	NO	NO	No	NO	NO	NO	Low	Normal Weight	NO	NO	NO	NO	NO	0	NO	6.35e-05
2011	Andalucía	Woman	49	Yes	NO	Fair	Yes	NO	Not severe	NO	YES	NO	Medium	Overweight	NO	Yes	NO	NO	NO	4	NO	6.05e-05
2011	Andalucía	Man	54	Yes	NO	Good	Yes	NO	No	NO	YES	NO	Low	Normal Weight	NO	NO	NO	Yes	Yes	1	NO	5.88e-05
2011	Andalucía	Woman	61	Yes	NO	Good	Yes	NO	Severe	NO	NO	NO	High	Normal Weight	NO	Yes	NO	NO	NO	2	NO	5.28e-05
2011	Andalucía	Man	79	Yes	NO	Fair	Yes	NO	Not severe	NO	NO	NO	Low	Overweight	NO	NO	NO	NO	NO	2	NO	6.57e-05
2011	Andalucía	Man	44	Yes	NO	Fair	NO	NO	Not severe	NO	YES	NO	Low	Obesity	NO	NO	NO	NO	NO	0	NO	6.59e-05
2011	Andalucía	Man	45	Yes	NO	Good	Yes	NO	No	NO	NO	NO	Medium	Obesity	NO	NO	NO	NO	NO	1	NO	6.42e-05
2011	Andalucía	Woman	44	Yes	NO	Very Good	NO	NO	No	NO	NO	NO	Low	Normal Weight	NO	NO	NO	NO	NO	0	NO	6.65e-05
2011	Andalucía	Woman	40	Yes	NO	Good	NO	NO	No	NO	NO	NO	High	Normal Weight	NO	NO	NO	NO	NO	0	NO	6.65e-05
2011	Andalucía	Man	20	Yes	Yes	Very Good	NO	NO	No	NO	YES	NO	Low	Normal Weight	NO	NO	NO	NO	NO	0	NO	0.0001042
2011	Andalucía	Woman	18	Yes	Yes	Very Good	NO	NO	No	NO	NO	NO	Medium	Normal Weight	NO	NO	NO	NO	NO	0	NO	0.0001084
2011	Andalucía	Man	41	Yes	NO	Very Good	NO	NO	No	NO	NO	NO	Low	Overweight	NO	NO	NO	NO	NO	0	NO	0.0001379
2011	Andalucía	Woman	78	Yes	NO	Good	Yes	Yes	No	Yes	NO	NO	Medium		NO	Yes	NO	NO	NO	4	NO	6.35e-05
2011	Andalucía	Woman	27	Yes	Yes	Very Good	NO	NO	No	NO	YES	NO	Low	Normal Weight	NO	NO	NO	NO	NO	0	NO	0.0001133
2011	Andalucía	Woman	28	Yes	NO	Very Good	Yes	NO	No	NO	NO	NO	Medium	Normal Weight	NO	Yes	NO	NO	NO	1	NO	7.55e-05
2011	Andalucía	Man	28	Yes	Yes	Very Good	NO	NO	No	NO	NO	YES	High	Overweight	NO	NO	NO	NO	NO	0	NO	0.0001478
2011	Andalucía	Woman	17	Yes	Yes	Very Good	NO	NO	No	NO	NO	NO	Low		NO	NO	NO	NO	NO	0	NO	0.0001446
2011	Andalucía	Woman	64	NO	NO	Good	Yes	Yes	No	Yes	YES	NO	Low		Yes	NO	NO	NO	NO	2	NO	0.0002838
2011	Andalucía	Woman	67	Yes	NO	Fair	Yes	Yes	Severe	Yes	NO	NO	Low		Yes	Yes	NO	NO	NO	5	Yes	9.53e-05
2011	Andalucía	Woman	26	Yes	NO	Very Good	NO	NO	No	NO	YES	NO	Low	Underweight	NO	NO	NO	NO	NO	0	NO	3.78e-05
2011	Andalucía	Man	27	Yes	Yes	Very Good	NO	NO	No	NO	YES	NO	Medium		NO	NO	NO	NO	NO	0	NO	0.0002956
2011	Andalucía	Woman	59	Yes	NO	Fair	Yes	Yes	Not severe	NO	YES	NO	Low	Overweight	NO	NO	NO	Yes	Yes	3	NO	5.45e-05
2011	Andalucía	Woman	72	Yes	NO	Fair	Yes	Yes	Not severe	Yes	NO	NO	Low	Obesity	Yes	Yes	NO	NO	NO	4	NO	6.35e-05
2011	Andalucía	Man	34	Yes	Yes	Very Good	Yes	NO	No	NO	YES	NO	Low	Overweight	NO	NO	NO	NO	NO	2	NO	0.0001566
2011	Andalucía	Woman	35	Yes	NO	Fair	Yes	NO	No	NO	NO	NO	Medium	Overweight	NO	NO	NO	NO	NO	1	NO	6.66e-05
2011	Andalucía	Woman	71	Yes	NO	Bad	Yes	Yes	Severe	Yes	NO	NO	Low		Yes	NO	NO	NO	NO	6	Yes	6.35e-05
2011	Andalucía	Man	23	Yes	NO	Very Good	NO	NO	No	NO	NO	NO	Low	Normal Weight	NO	NO	NO	NO	NO	0	NO	6.95e-05
2011	Andalucía	Woman	17	Yes	Yes	Very Good	NO	NO	No	NO	NO	YES	Low	Normal Weight	NO	NO	NO	NO	NO	0	NO	0.0001084
2011	Andalucía	Woman	76	Yes	NO	Good	Yes	NO	No	NO	NO	NO	Low		Yes	NO	NO	NO	NO	1	NO	3.18e-05
2011	Andalucía	Woman	46	Yes	NO	Fair	Yes	NO	Not severe	NO	NO	NO	High	Normal Weight	NO	Yes	NO	NO	NO	2	NO	6.37e-05
2011	Andalucía	Woman	45	Yes	Yes	Very Good	Yes	NO	No	NO	NO	NO	High	Overweight	NO	NO	NO	NO	NO	0	NO	3.19e-05
2011	Andalucía	Woman	31	Yes	Yes	Very Good	NO	NO	No	NO	NO	YES	Low	Overweight	NO	NO	NO	NO	NO	0	NO	3.73e-05
2011	Andalucía	Man	57	Yes	Yes	Good	Yes	Yes	No	Yes	NO	YES	High	Normal Weight	Yes	NO	NO	NO	NO	2	NO	3.13e-05
2011	Andalucía	Man	59	Yes	NO	Very Good	NO	NO	No	NO	YES	YES	High	Overweight	NO	NO	NO	NO	NO	2	NO	3.13e-05
2011	Andalucía	Woman	71	Yes	NO	Bad	Yes	NO	Not severe	NO		NO	Low	Overweight	Yes	Yes	NO	NO	NO	4	NO	6.39e-05
2011	Andalucía	Woman	64	Yes	NO	Good	Yes	Yes	No	Yes	YES	NO	Low	Normal Weight	NO	Yes	NO	NO	NO	4	NO	2.78e-05
2011	Andalucía	Woman	72	Yes	NO	Fair	Yes	Yes	Not severe	Yes	NO	NO	Low		NO	Yes	NO	NO	NO	3	NO	3.19e-05
2011	Andalucía	Man	50	Yes	NO	Good	Yes	NO	No	NO	YES	NO	High	Normal Weight	NO	NO	NO	NO	NO	0	NO	6.19e-05
2011	Andalucía	Man	31	Yes	Yes	Very Good	NO	NO	No	NO	NO	YES	High	Overweight	NO	NO	NO	NO	NO	0	NO	5.25e-05
2011	Andalucía	Man	30	Yes	NO	Very Good	NO	NO	No	NO	NO	NO	High	Overweight	NO	NO	NO	NO	NO	0	NO	5.25e-05
2011	Andalucía	Woman	74	Yes	NO	Bad	Yes	Yes	Not severe	Yes	NO	NO	High	Normal Weight	Yes	Yes	NO	Yes	Yes	4	NO	3.19e-05
2011	Andalucía	Woman	64	Yes	NO	Very Good	NO	NO	No	NO	NO	NO	High	Normal Weight	NO	NO	NO	NO	NO	0	NO	5.55e-05
2011	Andalucía	Woman	35	Yes	Yes	Very Good	NO	NO	No	NO	NO	NO			NO	NO	NO	NO	NO	1	NO	6.69e-05
2011	Andalucía	Woman	79	Yes	NO	Good	Yes	NO	Not severe	NO	NO	NO	Medium		NO	Yes	NO	NO	NO	2	NO	3.19e-05
2011	Andalucía	Woman	64	Yes	NO	Very Good	Yes	NO	No	NO	NO	NO	High		NO	NO	NO	NO	NO	2	NO	5.55e-05
2011	Andalucía	Man	41	Yes	NO	Fair	Yes	NO	No	NO	NO	NO	High	Overweight	NO	NO	Yes	NO	NO	1	NO	6.93e-05
2011	Andalucía	Woman	82	Yes	NO	Fair	Yes	Yes	Not severe	Yes	NO	NO	Medium	Overweight	NO	Yes	NO	NO	NO	5	Yes	6.39e-05
2011	Andalucía	Man	67	Yes	NO	Fair	Yes	Yes	No	Yes	NO	NO	Low	Overweight	Yes	NO	NO	Yes	NO	6	Yes	6.91e-05
2011	Andalucía	Woman	67	Yes	Yes	Very Good	NO	NO	No	NO	YES	NO	Medium	Normal Weight	NO	NO	NO	NO	NO	0	NO	6.39e-05
2011	Andalucía	Man	92	Yes	NO	Good	Yes	NO	Severe	NO	NO	NO	Low		NO	NO	NO	Yes	NO	0	NO	6.91e-05
2011	Andalucía	Man	59	Yes	Yes	Good	Yes	Yes	No	Yes	NO	NO	Medium	Overweight	NO	NO	NO	NO	NO	3	NO	3.13e-05
2011	Andalucía	Woman	48	Yes	NO	Good	NO	NO	No	NO	NO	YES	Medium	Normal Weight	NO	NO	NO	NO	NO	0	NO	6.37e-05
2011	Andalucía	Man	52	Yes	NO	Very Good	NO	NO	No	NO	YES	NO	Medium	Overweight	NO	NO	NO	NO	NO	0	NO	9.28e-05
2011	Andalucía	Man	25	Yes	Yes	Very Good	NO	NO	No	NO	YES	YES	Low	Overweight	NO	NO	NO	NO	NO	0	NO	4.95e-05
2011	Andalucía	Man	54	Yes	NO	Very Good	NO	Yes	No	NO	NO	NO	High	Obesity	NO	NO	NO	NO	NO	1	NO	0.0001547
2011	Andalucía	Man	96	Yes	NO	Good	Yes	Yes	Not severe	Yes	NO	NO	Medium		NO	NO	NO	NO	NO	1	NO	3.46e-05
2011	Andalucía	Woman	84	Yes	NO	Fair	Yes	Yes	No	Yes	NO	NO	Medium	Obesity	NO	Yes	Yes	NO	NO	4	NO	3.19e-05
2011	Andalucía	Woman	88	Yes	NO	Bad	Yes	Yes	Severe	NO	NO	NO	Low		Yes	Yes	NO	NO	NO	5	Yes	3.19e-05
2011	Andalucía	Man	66	Yes	NO	Very Good	NO	NO	No	NO	NO	YES	Medium		NO	NO	NO	NO	NO	0	NO	6.91e-05
2011	Andalucía	Man	36	Yes	NO	Very Good	NO	NO	No	NO	NO	NO	High	Normal Weight	NO	NO	NO	NO	NO	0	NO	6.94e-05
2011	Andalucía	Man	83	Yes	NO	Fair	Yes	NO	No	NO	NO	NO	Medium		NO	NO	NO	NO	NO	1	NO	6.91e-05
2011	Andalucía	Woman	64	Yes	NO	Fair	Yes	NO	No	NO	NO	NO	Low	Overweight	NO	NO	Yes	NO	NO	2	NO	5.55e-05
2011	Andalucía	Man	86	Yes	NO	Fair	Yes	Yes	No	Yes	NO	NO	Medium		NO	NO	NO	NO	NO	3	NO	6.91e-05
2011	Andalucía	Woman	48	Yes	NO	Very Bad	Yes	NO	Not severe	NO	YES	YES	Low	Normal Weight	NO	Yes	NO	Yes	Yes	5	Yes	9.56e-05
2011	Andalucía	Woman	53	Yes	NO	Good	Yes	NO	No	NO	NO	NO		Overweight	NO	Yes	NO	NO	NO	1	NO	6.32e-05
2011	Andalucía	Woman	31	Yes	Yes	Very Good	NO	NO	No	NO	YES	NO	Medium	Normal Weight	NO	NO	NO	NO	NO	1	NO	3.73e-05
2011	Andalucía	Man	43	Yes	Yes	Good	NO	NO	No	NO	NO	YES	High	Obesity	NO	NO	NO	NO	NO	1	NO	3.47e-05
2011	Andalucía	Woman	55	Yes	NO	Good	Yes	NO	No	NO	YES	NO	Medium	Overweight	NO	Yes	NO	NO	NO	1	NO	5.48e-05
2011	Andalucía	Man	55	Yes	NO	Very Good	NO	NO	No	NO	YES	YES	Low	Normal Weight	NO	NO	NO	NO	NO	0	NO	3.13e-05
2011	Andalucía	Man	86	Yes	NO	Fair	Yes	NO	Not severe	NO	NO	NO	Low		NO	NO	NO	NO	NO	1	NO	6.91e-05
2011	Andalucía	Woman	37	Yes	NO	Very Good	NO	NO	No	NO	NO	NO	Medium	Obesity	NO	NO	NO	NO	NO	1	NO	6.69e-05
2011	Andalucía	Man	70	Yes	NO	Very Good	NO	Yes	No	Yes	NO	YES	High	Overweight	NO	NO	NO	NO	NO	1	NO	3.46e-05
2011	Andalucía	Woman	51	Yes	NO	Very Good	NO	NO	No	NO	YES	NO	Low		NO	NO	NO	NO	NO	0	NO	3.16e-05
2011	Andalucía	Woman	36	Yes	NO	Very Good	NO	NO	No	NO	NO	NO	Medium	Overweight	NO	Yes	NO	NO	NO	1	NO	6.69e-05
2011	Andalucía	Man	35	Yes	Yes	Very Good	NO	NO	No	NO	NO	YES	Medium	Overweight	NO	NO	NO	NO	NO	0	NO	3.47e-05
2011	Andalucía	Woman	41	NO	NO	Very Good	NO	NO	No	NO	NO	NO	Low	Overweight	NO	NO	NO	NO	NO	0	NO	0.0002023
2011	Andalucía	Man	30	Yes	Yes	Very Good	NO	NO	No	NO	NO	NO	Low		NO	NO	NO	NO	NO	0	NO	0.0001575
2011	Andalucía	Woman	68	Yes	NO	Good	Yes	NO	No	NO	NO	NO	High	Normal Weight	NO	NO	NO	NO	NO	3	NO	6.39e-05
2011	Andalucía	Woman	66	Yes	NO	Fair	Yes	Yes	Not severe	Yes	NO	NO	High	Normal Weight	NO	Yes	NO	NO	NO	5	Yes	9.58e-05
2011	Andalucía	Woman	63	Yes	NO	Fair	Yes	Yes	Not severe	Yes	NO	NO	Low		NO	Yes	Yes	Yes	Yes	7	Yes	5.55e-05
2011	Andalucía	Man	68	Yes	NO	Very Bad	Yes	Yes	Not severe	Yes	NO	NO	High		NO	Yes	NO	NO	NO	3	NO	6.91e-05
2011	Andalucía	Woman	74	Yes	NO	Good	NO	Yes	No	Yes	NO	NO	High	Overweight	NO	NO	NO	NO	NO	1	NO	6.39e-05
2011	Andalucía	Man	43	Yes	Yes	Very Good	NO	NO	No	NO	YES	YES	Medium	Normal Weight	NO	NO	NO	NO	NO	0	NO	6.93e-05
2011	Andalucía	Woman	57	Yes	NO	Very Good	Yes	NO	No	NO	NO	NO	High	Normal Weight	NO	Yes	NO	NO	NO	2	NO	5.48e-05
2011	Andalucía	Woman	43	Yes	NO	Very Good	NO	NO	No	NO	NO	YES	High	Normal Weight	NO	NO	NO	NO	NO	0	NO	6.68e-05
2011	Andalucía	Woman	23	Yes	Yes	Very Good	NO	NO	No	NO	NO	NO	Low	Normal Weight	NO	NO	NO	NO	NO	0	NO	0.0001471
2011	Andalucía	Man	41	Yes	Yes	Very Good	NO	NO	No	NO	YES	NO	Low	Overweight	NO	NO	NO	NO	NO	0	NO	6.93e-05
2011	Andalucía	Woman	83	Yes	NO	Fair	Yes	Yes	Severe	Yes	NO	NO			NO	NO	NO	NO	NO	7	Yes	3.19e-05
2011	Andalucía	Woman	50	Yes	NO	Very Good	NO	NO	No	NO	YES	NO	Low	Normal Weight	NO	NO	NO	NO	NO	0	NO	0.0001581
2011	Andalucía	Man	36	Yes	Yes	Very Good	Yes	NO	No	NO	NO	YES	Medium	Overweight	NO	NO	NO	NO	NO	1	NO	6.94e-05
2011	Andalucía	Man	83	Yes	NO	Fair	Yes	Yes	Not severe	Yes	NO	NO	Low		NO	Yes	NO	NO	NO	5	Yes	3.46e-05
2011	Andalucía	Man	61	Yes	NO	Good	NO	Yes	No	Yes	NO	NO	Low		NO	NO	NO	NO	NO	1	NO	9.4e-05
2011	Andalucía	Man	67	Yes	NO	Fair	Yes	Yes	Not severe	Yes	NO	NO	Medium	Obesity	NO	Yes	Yes	NO	NO	5	Yes	6.91e-05
2011	Andalucía	Man	48	Yes	NO	Very Good	NO	NO	No	NO	NO	YES	High	Overweight	NO	NO	NO	NO	NO	0	NO	6.45e-05
2011	Andalucía	Woman	63	Yes	NO	Good	NO	Yes	No	NO	NO	NO	Medium	Obesity	NO	NO	NO	NO	NO	1	NO	5.55e-05
2011	Andalucía	Woman	42	Yes	Yes	Very Good	NO	NO	No	NO	NO	YES	Medium	Overweight	NO	NO	NO	NO	NO	0	NO	3.34e-05
2011	Andalucía	Man	88	Yes	NO	Fair	Yes	NO	Not severe	NO	NO	NO	Low		NO	Yes	NO	NO	NO	0	NO	6.91e-05
2011	Andalucía	Woman	82	Yes	NO	Fair	Yes	NO	Severe	NO	NO	NO			NO	NO	NO	NO	NO	3	NO	3.19e-05
2011	Andalucía	Woman	85	Yes	NO	Good	Yes	Yes	No	Yes	NO	NO	Medium		NO	NO	NO	NO	NO	2	NO	6.39e-05
2011	Andalucía	Woman	59	Yes	Yes	Bad	Yes	Yes	Severe	Yes	NO	NO	Low	Overweight	Yes	NO	NO	NO	NO	3	NO	2.74e-05
2011	Andalucía	Woman	81	Yes	NO	Fair	Yes	Yes	Not severe	NO	NO	NO	Medium	Obesity	NO	NO	NO	NO	NO	1	NO	6.39e-05
2011	Andalucía	Woman	64	Yes	NO	Good	NO	NO	No	NO	NO	NO	Medium	Overweight	NO	NO	NO	NO	NO	1	NO	5.55e-05
2011	Andalucía	Woman	53	NO	NO	Fair	Yes	NO	Not severe	NO	YES	NO	Low	Overweight	NO	NO	Yes	NO	NO	2	NO	9.8e-05
2011	Andalucía	Woman	71	Yes	NO	Good	Yes	NO	Not severe	NO	NO	NO	Medium	Normal Weight	NO	NO	Yes	Yes	Yes	5	Yes	6.39e-05
2011	Andalucía	Man	34	Yes	NO	Good	Yes	NO	No	NO	NO	YES	Low	Overweight	NO	NO	NO	NO	NO	0	NO	8.98e-05
2011	Andalucía	Woman	37	Yes	NO	Good	Yes	Yes	No	NO	NO	NO	Medium	Overweight	NO	Yes	NO	NO	NO	0	NO	5.58e-05
2011	Andalucía	Man	63	Yes	NO	Very Good	NO	NO	No	NO	NO	NO	High	Overweight	NO	Yes	NO	NO	NO	0	NO	0.000104
2011	Andalucía	Man	42	Yes	NO	Good	NO	NO	No	NO	NO	NO	Low	Overweight	NO	NO	NO	NO	NO	0	NO	8.66e-05
2011	Andalucía	Woman	48	Yes	NO	Good	Yes	Yes	No	NO	NO	NO	High	Obesity	NO	Yes	NO	NO	NO	0	NO	0.0001058
2011	Andalucía	Man	78	Yes	NO	Fair	Yes	NO	No	NO	NO	NO	Low	Overweight	NO	NO	NO	NO	Yes	0	NO	2.89e-05
2011	Andalucía	Man	71	Yes	NO	Good	Yes	NO	No	NO	NO	NO	Low	Obesity	NO	NO	NO	NO	NO	0	NO	5.78e-05
2011	Andalucía	Man	21	Yes	Yes	Good	Yes	NO	No	NO	NO	YES	Low	Normal Weight	NO	NO	Yes	NO	NO	0	NO	0.000117
2011	Andalucía	Man	46	Yes	NO	Good	Yes	NO	No	NO	YES	NO	Low	Normal Weight	NO	NO	Yes	NO	NO	0	NO	2.67e-05
2011	Andalucía	Woman	80	Yes	NO	Fair	Yes	Yes	No	NO	NO	NO	Medium	Overweight	Yes	NO	NO	NO	NO	0	NO	5.31e-05
2011	Andalucía	Man	54	Yes	NO	Good	NO	NO	No	NO	NO	NO	Medium	Obesity	NO	Yes	NO	NO	NO	0	NO	7.69e-05
2011	Andalucía	Man	64	Yes	NO	Fair	Yes	Yes	No	NO	YES	NO	Low	Overweight	NO	Yes	NO	NO	NO	0	NO	7.8e-05
2011	Andalucía	Woman	45	Yes	NO	Very Good	NO	NO	No	NO	NO	YES	Medium	Normal Weight	NO	NO	NO	NO	NO	1	NO	5.29e-05
2011	Andalucía	Man	35	Yes	NO	Fair	NO	NO	No	NO	YES	NO	Medium	Overweight	NO	Yes	NO	NO	NO	2	NO	5.78e-05
2011	Andalucía	Woman	45	Yes	NO	Good	NO	NO	No	NO	NO	NO	Medium	Overweight	NO	Yes	NO	Yes	NO	2	NO	0.0001058
2011	Andalucía	Man	65	Yes	NO	Good	NO	NO	No	NO	NO	YES	Low		NO	NO	NO	NO	NO	0	NO	5.78e-05
2011	Andalucía	Woman	84	Yes	NO	Bad	Yes	Yes	Severe	Yes	NO	NO	Low	Obesity	Yes	Yes	NO	NO	NO	6	Yes	5.31e-05
2011	Andalucía	Woman	63	Yes	NO	Good	Yes	Yes	No	Yes	NO	YES	Low	Overweight	NO	NO	Yes	NO	NO	3	NO	4.55e-05
2011	Andalucía	Woman	79	Yes	Yes	Bad	Yes	Yes	No	Yes	NO	NO	Low	Normal Weight	NO	Yes	NO	NO	NO	2	NO	2.65e-05
2011	Andalucía	Woman	36	Yes	NO	Good	NO	NO	No	NO	NO	NO	Medium	Normal Weight	NO	NO	NO	NO	NO	0	NO	5.58e-05
2011	Andalucía	Man	22	Yes	Yes	Very Good	Yes	NO	No	NO	NO	YES	Medium	Overweight	NO	NO	NO	NO	NO	1	NO	8.77e-05
2011	Andalucía	Man	33	Yes	Yes	Good	NO	NO	No	NO	YES	NO	Medium	Overweight	NO	NO	NO	NO	NO	0	NO	4.49e-05
2011	Andalucía	Woman	44	Yes	NO	Good	NO	NO	No	NO	YES	NO	Low	Overweight	NO	NO	NO	NO	NO	0	NO	8.35e-05
2011	Andalucía	Woman	33	Yes	Yes	Good	NO	NO	No	NO	NO	NO	Low	Obesity	NO	NO	NO	NO	NO	0	NO	3.13e-05
2011	Andalucía	Man	68	Yes	Yes	Good	NO	Yes	No	NO	YES	NO	Low	Obesity	NO	Yes	Yes	Yes	Yes	0	NO	2.89e-05
2011	Andalucía	Man	59	Yes	NO	Good	Yes	Yes	No	NO	NO	NO	Low	Overweight	NO	NO	NO	NO	NO	0	NO	7.8e-05
2011	Andalucía	Woman	71	Yes	NO	Bad	Yes	Yes	Not severe	NO	NO	NO	Low	Obesity	NO	Yes	NO	Yes	Yes	0	NO	5.31e-05
2011	Andalucía	Man	81	Yes	Yes	Good	Yes	NO	Not severe	NO	NO	NO	Low	Normal Weight	Yes	NO	NO	NO	NO	0	NO	2.89e-05
2011	Andalucía	Woman	60	Yes	NO	Fair	Yes	NO	No	NO	YES	NO	Medium	Overweight	NO	Yes	NO	Yes	Yes	0	NO	6.83e-05
2011	Andalucía	Man	61	Yes	NO	Good	NO	NO	No	NO	YES	NO	Low	Overweight	NO	NO	NO	NO	NO	0	NO	5.2e-05
2011	Andalucía	Man	28	Yes	Yes	Good	NO	NO	No	NO	NO	NO	Low	Normal Weight	NO	Yes	Yes	NO	NO	0	NO	0.0001695
2011	Andalucía	Man	48	Yes	NO	Good	NO	NO	No	NO	NO	NO	Medium	Normal Weight	NO	NO	NO	NO	NO	0	NO	5.35e-05
2011	Andalucía	Man	29	Yes	Yes	Very Good	Yes	NO	No	NO	NO	YES	Medium	Normal Weight	NO	NO	NO	NO	NO	0	NO	4.24e-05
2011	Andalucía	Man	43	Yes	Yes	Good	NO	NO	No	NO	YES	NO	Low	Normal Weight	NO	NO	NO	NO	NO	0	NO	2.89e-05
2011	Andalucía	Woman	37	Yes	NO	Fair	Yes	NO	Severe	NO	NO	NO	Medium	Normal Weight	NO	NO	NO	Yes	NO	1	NO	8.37e-05
2011	Andalucía	Woman	38	Yes	NO	Good	NO	NO	No	NO	NO	NO	Low	Obesity	NO	Yes	NO	NO	NO	0	NO	5.58e-05
2011	Andalucía	Man	57	Yes	NO	Good	Yes	NO	No	NO	YES	NO	High	Overweight	Yes	Yes	NO	Yes	Yes	1	NO	0.000104
2011	Andalucía	Woman	30	Yes	NO	Good	NO	NO	No	NO	YES	YES	Medium	Normal Weight	NO	NO	NO	NO	NO	1	NO	6.27e-05
2011	Andalucía	Man	17	Yes	Yes	Good	Yes	NO	No	NO	NO	YES	Low	Normal Weight	NO	NO	Yes	NO	NO	1	NO	0.000117
2011	Andalucía	Man	22	Yes	Yes	Good	NO	NO	No	NO	NO	NO	Medium	Obesity	NO	NO	NO	NO	NO	1	NO	0.000117
2011	Andalucía	Woman	80	Yes	NO	Fair	Yes	Yes	No	Yes	NO	NO	Low	Obesity	NO	Yes	NO	NO	NO	4	NO	5.31e-05
2011	Andalucía	Man	59	Yes	NO	Bad	NO	Yes	No	NO	YES	NO	Low	Overweight	NO	NO	NO	Yes	Yes	1	NO	2.6e-05
2011	Andalucía	Man	80	Yes	NO	Bad	Yes	Yes	Not severe	Yes	NO	NO	Low		Yes	Yes	Yes	NO	NO	5	Yes	5.78e-05
2011	Andalucía	Woman	27	Yes	Yes	Fair	NO	NO	No	NO	YES	YES	Low	Overweight	NO	NO	Yes	NO	NO	2	NO	0.0001915
2011	Andalucía	Man	41	Yes	NO	Good	NO	NO	No	NO	NO	NO	Low	Overweight	NO	NO	NO	NO	NO	0	NO	5.78e-05
2011	Andalucía	Man	50	Yes	NO	Very Good	NO	NO	No	NO	NO	NO	High	Obesity	NO	NO	NO	NO	NO	0	NO	7.69e-05
2011	Andalucía	Man	45	Yes	NO	Good	NO	NO	No	NO	NO	NO	Low	Obesity	NO	Yes	NO	NO	NO	2	NO	5.35e-05
2011	Andalucía	Man	46	Yes	NO	Good	NO	Yes	No	NO	NO	NO	Low	Overweight	NO	NO	NO	NO	NO	1	NO	8.02e-05
2011	Andalucía	Man	35	Yes	NO	Good	NO	NO	No	NO	NO	NO	Low	Normal Weight	NO	NO	NO	NO	NO	0	NO	5.78e-05
2011	Andalucía	Woman	61	Yes	NO	Good	NO	NO	No	NO	NO	NO	Low	Obesity	NO	Yes	NO	NO	NO	1	NO	4.55e-05
2011	Andalucía	Woman	70	Yes	NO	Very Bad	Yes	NO	No	Yes	NO	NO	Low	Overweight	Yes	Yes	NO	Yes	Yes	5	Yes	5.31e-05
2011	Andalucía	Woman	27	Yes	NO	Good	NO	NO	No	NO	NO	NO	Low	Normal Weight	NO	NO	NO	Yes	NO	0	NO	6.38e-05
2011	Andalucía	Woman	49	Yes	NO	Good	NO	NO	No	NO	NO	NO	Low	Normal Weight	NO	NO	NO	Yes	Yes	1	NO	0.0001058
2011	Andalucía	Man	58	Yes	NO	Good	NO	NO	No	NO	NO	NO	Low	Overweight	NO	NO	NO	NO	NO	0	NO	0.000104
2011	Andalucía	Man	61	Yes	NO	Good	NO	NO	No	NO	NO	NO	Low	Overweight	NO	NO	NO	NO	NO	0	NO	0.000104
2011	Andalucía	Man	42	Yes	NO	Bad	Yes	NO	No	NO	NO	NO	Low	Overweight	NO	NO	NO	Yes	NO	1	NO	5.78e-05
2011	Andalucía	Woman	32	Yes	NO	Good	NO	NO	No	NO	NO	NO	Low	Overweight	NO	Yes	NO	NO	NO	1	NO	6.27e-05
2011	Andalucía	Woman	31	Yes	Yes	Good	NO	NO	No	NO	NO	NO	Low	Normal Weight	NO	NO	NO	NO	NO	2	NO	3.13e-05
2011	Andalucía	Woman	30	Yes	Yes	Good	NO	NO	No	NO	YES	NO	High	Normal Weight	NO	NO	NO	NO	NO	0	NO	3.13e-05
2011	Andalucía	Man	31	Yes	NO	Good	Yes	NO	No	NO	NO	NO	Medium	Normal Weight	NO	Yes	NO	NO	NO	0	NO	0.0001347
2011	Andalucía	Man	54	Yes	Yes	Fair	Yes	NO	No	NO	NO	YES	Low	Obesity	NO	Yes	NO	Yes	Yes	2	NO	5.13e-05
2011	Andalucía	Woman	21	Yes	Yes	Good	NO	NO	No	NO	NO	NO	Low	Normal Weight	NO	Yes	NO	NO	Yes	0	NO	9.26e-05
2011	Andalucía	Woman	62	Yes	NO	Good	NO	NO	No	NO	NO	YES	Low	Overweight	NO	NO	NO	NO	Yes	1	NO	4.55e-05
2011	Andalucía	Man	28	Yes	NO	Good	NO	NO	No	NO	NO	NO	Medium	Overweight	NO	NO	NO	NO	NO	0	NO	8.47e-05
2011	Andalucía	Woman	57	Yes	NO	Good	Yes	NO	No	NO	NO	NO	Low	Overweight	NO	Yes	NO	NO	NO	1	NO	4.49e-05
2011	Andalucía	Man	53	Yes	NO	Good	NO	NO	No	NO	NO	NO	Low	Overweight	NO	NO	NO	NO	NO	0	NO	4.94e-05
2011	Andalucía	Woman	49	Yes	NO	Good	NO	NO	No	NO	NO	NO	Medium	Obesity	NO	Yes	NO	NO	Yes	0	NO	5.09e-05
2011	Andalucía	Man	49	Yes	NO	Very Bad	Yes	Yes	Severe	NO	NO	NO	Low	Overweight	NO	NO	NO	Yes	Yes	0	NO	5.15e-05
2011	Andalucía	Man	68	Yes	NO	Good	NO	Yes	No	NO	YES	NO	Low	Obesity	NO	NO	NO	NO	NO	0	NO	2.78e-05
2011	Andalucía	Woman	67	Yes	NO	Very Bad	Yes	Yes	Severe	NO	NO	NO	Low	Overweight	NO	Yes	NO	Yes	Yes	0	NO	5.11e-05
2011	Andalucía	Man	71	Yes	NO	Good	NO	Yes	No	NO	NO	NO	Low	Obesity	NO	Yes	NO	NO	NO	0	NO	5.56e-05
2011	Andalucía	Woman	86	Yes	NO	Bad	Yes	NO	Severe	NO	NO	NO	Low	Obesity	NO	NO	Yes	NO	NO	0	NO	2.55e-05
2011	Andalucía	Woman	76	Yes	NO	Good	NO	NO	No	NO	NO	NO	Low	Overweight	NO	Yes	NO	Yes	Yes	0	NO	5.11e-05
2011	Andalucía	Woman	47	Yes	NO	Good	Yes	NO	No	NO	NO	NO	Low	Overweight	NO	Yes	NO	Yes	NO	0	NO	7.64e-05
2011	Andalucía	Man	85	Yes	NO	Good	Yes	NO	No	NO	NO	NO	Low	Overweight	NO	NO	NO	NO	NO	0	NO	5.56e-05
2011	Andalucía	Woman	36	Yes	NO	Good	NO	NO	No	NO	NO	NO	Medium	Normal Weight	NO	Yes	NO	NO	NO	0	NO	5.37e-05
2011	Andalucía	Woman	38	Yes	NO	Very Good	NO	NO	No	NO	YES	NO	Medium	Normal Weight	NO	NO	NO	NO	NO	0	NO	5.37e-05
2011	Andalucía	Man	64	Yes	NO	Good	Yes	NO	No	NO	NO	NO	High	Obesity	NO	NO	NO	NO	NO	0	NO	5e-05
2011	Andalucía	Man	38	Yes	Yes	Very Good	NO	NO	No	NO	NO	NO	Low	Overweight	NO	NO	NO	NO	NO	0	NO	2.78e-05
2011	Andalucía	Woman	74	Yes	NO	Fair	NO	Yes	No	NO	NO	NO	Low	Obesity	NO	Yes	NO	NO	NO	0	NO	5.11e-05
2011	Andalucía	Woman	26	Yes	Yes	Good	Yes	NO	No	NO	NO	NO	Low	Obesity	NO	NO	NO	NO	NO	0	NO	0.0001535
2011	Andalucía	Man	35	Yes	NO	Good	NO	NO	No	NO	NO	NO	Low	Overweight	NO	NO	NO	NO	NO	0	NO	5.56e-05
2011	Andalucía	Woman	42	Yes	NO	Good	NO	NO	No	NO	NO	NO	Medium	Normal Weight	NO	NO	NO	Yes	Yes	0	NO	5.36e-05
2011	Andalucía	Man	26	Yes	Yes	Good	NO	NO	No	NO	NO	YES	Medium	Normal Weight	NO	NO	NO	NO	NO	0	NO	8.15e-05
2011	Andalucía	Woman	24	Yes	NO	Good	NO	NO	No	NO	NO	NO	Medium	Normal Weight	NO	NO	NO	NO	NO	0	NO	5.94e-05
2011	Andalucía	Woman	63	Yes	NO	Fair	Yes	NO	No	NO	NO	NO	Medium	Overweight	NO	Yes	NO	NO	Yes	0	NO	4.38e-05
2011	Andalucía	Man	21	Yes	Yes	Good	Yes	NO	No	NO	YES	NO	Low	Overweight	NO	NO	NO	NO	NO	0	NO	0.0001126
2011	Andalucía	Woman	35	Yes	NO	Fair	Yes	NO	No	NO	NO	YES	Medium	Overweight	NO	NO	NO	NO	NO	0	NO	8.8e-05
2011	Andalucía	Woman	40	Yes	NO	Good	Yes	NO	No	NO	YES	NO	Medium	Overweight	NO	NO	NO	NO	NO	0	NO	5.85e-05
2011	Andalucía	Woman	40	Yes	NO	Good	NO	NO	No	NO	YES	YES	High	Overweight	NO	NO	NO	NO	NO	0	NO	0.0001171
2011	Andalucía	Man	67	Yes	NO	Good	NO	Yes	No	Yes	NO	NO	Medium	Overweight	NO	Yes	NO	NO	NO	1	NO	6.08e-05
2011	Andalucía	Man	55	Yes	Yes	Fair	Yes	NO	Not severe	NO	YES	YES	High	Obesity	NO	NO	NO	NO	NO	3	NO	2.73e-05
2011	Andalucía	Man	71	Yes	NO	Good	NO	NO	No	NO	NO	NO	Low	Overweight	NO	NO	NO	NO	NO	1	NO	6.08e-05
2011	Andalucía	Woman	46	Yes	NO	Good	NO	NO	No	NO	NO	NO	Low	Overweight	NO	NO	NO	NO	NO	0	NO	8.35e-05
2011	Andalucía	Woman	89	Yes	NO	Fair	Yes	Yes	No	Yes	NO	NO	Low	Obesity	Yes	Yes	Yes	NO	Yes	2	NO	2.79e-05
2011	Andalucía	Woman	23	Yes	Yes	Good	NO	NO	No	NO	NO	NO	Low	Normal Weight	NO	NO	NO	NO	NO	0	NO	9.74e-05
2011	Andalucía	Woman	20	Yes	Yes	Very Good	NO	NO	No	NO	NO	NO	High	Normal Weight	NO	NO	NO	NO	NO	1	NO	0.0001298
2011	Andalucía	Man	44	Yes	Yes	Good	NO	NO	No	NO	YES	NO	Low	Normal Weight	NO	NO	NO	NO	NO	0	NO	3.04e-05
2011	Andalucía	Woman	48	Yes	NO	Bad	Yes	NO	Not severe	NO	NO	YES	Medium	Normal Weight	NO	NO	NO	NO	NO	0	NO	8.35e-05
2011	Andalucía	Woman	25	Yes	Yes	Good	Yes	NO	Not severe	NO	YES	NO	Low	Normal Weight	NO	Yes	NO	NO	NO	0	NO	6.71e-05
2011	Andalucía	Man	35	Yes	NO	Very Good	NO	NO	No	NO	NO	NO	Low	Obesity	NO	NO	NO	NO	NO	0	NO	6.08e-05
2011	Andalucía	Man	37	NO	Yes	Good	Yes	NO	No	NO	YES	NO	Low	Normal Weight	NO	Yes	NO	NO	NO	0	NO	9.74e-05
2011	Andalucía	Man	19	Yes	Yes	Good	NO	NO	No	NO	NO	YES	Low	Normal Weight	NO	NO	NO	NO	NO	0	NO	0.0001538
2011	Andalucía	Man	68	Yes	Yes	Bad	Yes	Yes	Severe	NO	NO	NO	Low	Obesity	Yes	NO	Yes	NO	NO	0	NO	3.04e-05
2011	Andalucía	Man	51	Yes	Yes	Good	Yes	NO	No	NO	NO	YES	Medium	Normal Weight	NO	NO	NO	NO	NO	0	NO	5.4e-05
2011	Andalucía	Man	59	Yes	NO	Good	NO	NO	Not severe	NO	YES	NO	High	Overweight	NO	NO	NO	NO	NO	0	NO	8.2e-05
2011	Andalucía	Man	67	Yes	NO	Fair	Yes	Yes	No	NO	NO	NO	Low	Obesity	Yes	Yes	NO	NO	NO	0	NO	6.08e-05
2011	Andalucía	Woman	33	Yes	Yes	Good	NO	NO	No	NO	NO	NO	Low	Normal Weight	NO	Yes	NO	NO	NO	0	NO	9.89e-05
2011	Andalucía	Woman	72	Yes	NO	Bad	Yes	Yes	Not severe	NO	NO	NO	Low	Normal Weight	NO	Yes	NO	Yes	Yes	0	NO	5.58e-05
2011	Andalucía	Man	36	Yes	Yes	Good	NO	NO	No	NO	NO	YES	High	Normal Weight	NO	NO	NO	NO	NO	0	NO	6.08e-05
2011	Andalucía	Woman	48	Yes	NO	Good	NO	NO	No	NO	NO	NO	Low	Overweight	NO	NO	NO	NO	NO	0	NO	8.35e-05
2011	Andalucía	Man	18	Yes	Yes	Good	NO	NO	No	NO	NO	YES	Low	Normal Weight	NO	NO	NO	NO	NO	1	NO	9.23e-05
2011	Andalucía	Man	57	Yes	NO	Good	NO	NO	No	NO	YES	NO	Low	Normal Weight	NO	NO	NO	NO	NO	0	NO	5.47e-05
2011	Andalucía	Man	26	Yes	NO	Good	NO	NO	No	NO	YES	YES	Medium	Overweight	NO	NO	NO	NO	NO	0	NO	4.46e-05
2011	Andalucía	Man	44	Yes	Yes	Good	NO	Yes	No	NO	NO	NO	Low	Normal Weight	NO	NO	NO	NO	NO	0	NO	6.07e-05
2011	Andalucía	Woman	49	Yes	NO	Good	NO	Yes	No	NO	YES	NO	Low	Overweight	NO	Yes	NO	NO	NO	0	NO	5.56e-05
2011	Andalucía	Woman	86	Yes	NO	Fair	Yes	Yes	Not severe	NO	NO	NO	Low	Obesity	Yes	Yes	NO	NO	NO	0	NO	5.58e-05
2011	Andalucía	Woman	26	Yes	Yes	Good	NO	NO	No	NO	YES	YES	Medium	Normal Weight	NO	NO	NO	NO	NO	0	NO	0.0001343
2011	Andalucía	Woman	88	Yes	NO	Very Bad	Yes	Yes	Severe	NO	NO	NO	Medium	Obesity	NO	NO	NO	Yes	NO	0	NO	2.79e-05
2011	Andalucía	Man	58	Yes	NO	Bad	Yes	NO	Severe	NO	NO	NO	Low	Obesity	NO	Yes	Yes	NO	NO	0	NO	0.0001094
2011	Andalucía	Woman	91	Yes	NO	Very Bad	Yes	Yes	Severe	NO	NO	NO	Low	Overweight	NO	Yes	NO	Yes	NO	0	NO	5.58e-05
2011	Andalucía	Man	89	Yes	NO	Good	Yes	NO	No	NO	NO	NO	Low	Normal Weight	Yes	NO	NO	NO	NO	0	NO	3.04e-05
2011	Andalucía	Man	30	Yes	NO	Good	NO	NO	No	NO	NO	NO	Medium	Normal Weight	NO	NO	NO	NO	NO	0	NO	9.45e-05
2011	Andalucía	Woman	39	Yes	NO	Fair	NO	NO	No	NO	YES	NO	Medium	Normal Weight	NO	NO	NO	Yes	Yes	0	NO	5.87e-05
2011	Andalucía	Woman	35	Yes	NO	Very Good	NO	NO	No	NO	NO	NO	Low	Overweight	NO	NO	Yes	NO	NO	0	NO	5.87e-05
2011	Andalucía	Man	38	Yes	NO	Very Good	NO	NO	No	NO	NO	NO	Low	Obesity	NO	NO	NO	NO	NO	0	NO	6.08e-05
2011	Andalucía	Man	66	Yes	Yes	Good	Yes	NO	No	NO	YES	NO	Medium	Normal Weight	NO	Yes	Yes	Yes	Yes	0	NO	3.04e-05
2011	Andalucía	Woman	57	Yes	NO	Very Bad	Yes	NO	Severe	NO	NO	NO	Low	Normal Weight	NO	Yes	NO	Yes	Yes	0	NO	4.72e-05
2011	Andalucía	Woman	61	Yes	Yes	Good	Yes	NO	No	NO	NO	YES	Medium	Normal Weight	Yes	NO	NO	Yes	Yes	0	NO	2.39e-05
2011	Andalucía	Woman	53	Yes	Yes	Good	NO	NO	No	NO	NO	NO	Medium	Normal Weight	NO	NO	NO	NO	NO	0	NO	5.52e-05
2011	Andalucía	Woman	76	Yes	NO	Fair	Yes	Yes	No	NO	NO	NO	Low	Overweight	Yes	Yes	Yes	Yes	Yes	0	NO	5.58e-05
2011	Andalucía	Woman	30	Yes	Yes	Good	Yes	NO	No	NO	NO	NO	Low	Obesity	NO	Yes	Yes	NO	NO	0	NO	6.59e-05
2011	Andalucía	Woman	37	Yes	NO	Fair	NO	NO	No	NO	NO	NO	Medium	Obesity	NO	Yes	NO	Yes	Yes	0	NO	5.87e-05
2011	Andalucía	Woman	49	Yes	NO	Fair	Yes	NO	No	NO	NO	NO	Low	Normal Weight	NO	Yes	NO	NO	NO	0	NO	0.0001113
2011	Andalucía	Man	51	Yes	NO	Fair	NO	Yes	No	NO	YES	NO	Low	Obesity	NO	NO	NO	NO	NO	0	NO	0.0001079
2011	Andalucía	Woman	78	Yes	NO	Fair	Yes	NO	Not severe	NO	NO	NO	Low	Normal Weight	Yes	Yes	NO	Yes	NO	0	NO	5.58e-05
2011	Andalucía	Woman	63	Yes	NO	Bad	Yes	Yes	No	NO	NO	NO	Medium	Obesity	Yes	Yes	NO	NO	NO	0	NO	7.18e-05
2011	Andalucía	Woman	52	Yes	NO	Fair	Yes	NO	Not severe	NO	YES	NO	Medium	Obesity	NO	Yes	NO	NO	NO	0	NO	5.52e-05
2011	Andalucía	Man	31	Yes	NO	Good	Yes	NO	No	NO	NO	NO	Low	Overweight	NO	Yes	Yes	NO	NO	0	NO	9.45e-05
2011	Andalucía	Woman	54	Yes	NO	Good	NO	NO	No	NO	NO	NO	Medium	Obesity	NO	NO	NO	NO	NO	0	NO	5.52e-05
2011	Andalucía	Woman	23	Yes	Yes	Very Good	NO	NO	No	NO	NO	NO	Medium	Normal Weight	NO	NO	NO	NO	Yes	0	NO	9.74e-05
2011	Andalucía	Man	27	Yes	Yes	Fair	NO	NO	No	NO	NO	YES	Low	Normal Weight	NO	Yes	NO	Yes	NO	0	NO	4.46e-05
2011	Andalucía	Woman	75	Yes	NO	Fair	NO	NO	No	NO	NO	NO	Low	Obesity	Yes	Yes	Yes	NO	NO	0	NO	8.38e-05
2011	Andalucía	Woman	69	Yes	Yes	Good	NO	NO	No	NO	NO	NO	Medium	Normal Weight	NO	NO	NO	NO	NO	0	NO	2.79e-05
2011	Andalucía	Woman	47	Yes	NO	Fair	Yes	NO	No	NO	NO	YES	High	Normal Weight	NO	Yes	NO	NO	NO	1	NO	8.78e-05
2011	Andalucía	Woman	45	Yes	NO	Very Good	Yes	NO	No	NO	NO	NO	High	Overweight	NO	NO	NO	Yes	NO	3	NO	2.93e-05
2011	Andalucía	Man	45	Yes	NO	Good	Yes	NO	No	NO	NO	NO	High	Normal Weight	NO	NO	NO	NO	NO	1	NO	8.88e-05
2011	Andalucía	Man	62	Yes	NO	Good	NO	Yes	No	NO	NO	NO	Medium	Overweight	NO	Yes	NO	Yes	NO	1	NO	8.63e-05
2011	Andalucía	Man	35	Yes	Yes	Fair	NO	Yes	No	Yes	YES	YES	High	Overweight	Yes	Yes	NO	Yes	Yes	3	NO	0.000128
2011	Andalucía	Woman	46	Yes	NO	Good	NO	NO	No	NO	YES	NO	Medium	Overweight	NO	NO	NO	NO	NO	1	NO	2.93e-05
2011	Andalucía	Woman	37	Yes	NO	Good	NO	NO	No	NO	NO	NO	High	Normal Weight	NO	NO	NO	NO	NO	0	NO	6.17e-05
2011	Andalucía	Woman	36	Yes	NO	Good	NO	NO	No	NO	NO	NO	Low	Overweight	NO	NO	NO	NO	NO	0	NO	6.17e-05
2011	Andalucía	Woman	19	Yes	Yes	Good	NO	NO	No	NO	YES	NO		Underweight	NO	NO	NO	NO	NO	1	NO	3.37e-05
2011	Andalucía	Woman	20	Yes	Yes	Good	Yes	Yes	No	NO	NO	NO		Obesity	NO	Yes	NO	NO	NO	1	NO	3.42e-05
2011	Andalucía	Woman	56	Yes	NO	Good	NO	NO	No	NO	YES	NO	Low	Obesity	NO	Yes	NO	NO	NO	2	NO	4.97e-05
2011	Andalucía	Man	53	NO	NO	Fair	Yes	NO	No	NO	NO	NO	High	Normal Weight	NO	NO	NO	NO	NO	3	NO	0.0001895
2011	Andalucía	Woman	61	Yes	NO	Fair	Yes	NO	Not severe	NO	YES	NO	High	Obesity	NO	Yes	NO	Yes	Yes	2	NO	2.52e-05
2011	Andalucía	Woman	43	Yes	NO	Good	NO	NO	No	NO	YES	NO	Medium	Normal Weight	NO	NO	NO	NO	NO	0	NO	6.16e-05
2011	Andalucía	Woman	29	Yes	Yes	Very Good	Yes	NO	No	NO	YES	NO	Medium	Normal Weight	NO	NO	NO	Yes	NO	1	NO	3.53e-05
2011	Andalucía	Woman	83	Yes	NO	Good	Yes	Yes	No	Yes	NO	NO	Medium	Normal Weight	NO	NO	NO	Yes	Yes	4	NO	2.94e-05
2011	Andalucía	Woman	77	Yes	Yes	Fair	Yes	NO	No	NO	NO	NO	Medium	Overweight	NO	Yes	NO	NO	NO	3	NO	2.94e-05
2011	Andalucía	Man	59	Yes	NO	Good	Yes	Yes	No	Yes	YES	NO	High	Overweight	NO	NO	Yes	NO	NO	2	NO	0.0001151
2011	Andalucía	Woman	84	Yes	Yes	Good	NO	NO	No	NO	NO	NO	High	Overweight	NO	NO	NO	NO	NO	0	NO	2.94e-05
2011	Andalucía	Woman	73	Yes	NO	Bad	Yes	Yes	Severe	Yes	NO	NO	High	Obesity	NO	Yes	NO	Yes	Yes	6	Yes	8.82e-05
2011	Andalucía	Woman	25	Yes	Yes	Good	Yes	NO	No	NO	YES	NO	High	Normal Weight	NO	NO	NO	NO	Yes	1	NO	7.06e-05
2011	Andalucía	Woman	78	Yes	NO	Bad	Yes	Yes	No	Yes	NO	NO	High	Obesity	NO	Yes	NO	Yes	Yes	6	Yes	2.94e-05
2011	Andalucía	Woman	41	Yes	Yes	Good	NO	NO	No	NO	NO	NO	Medium	Normal Weight	NO	NO	NO	NO	Yes	1	NO	9.24e-05
2011	Andalucía	Man	41	Yes	NO	Good	NO	NO	No	NO	NO	YES	Medium	Obesity	NO	NO	NO	NO	NO	1	NO	6.39e-05
2011	Andalucía	Man	42	Yes	NO	Very Bad	Yes	NO	Not severe	NO	YES	NO	Medium	Overweight	NO	Yes	NO	Yes	NO	4	NO	6.39e-05
2011	Andalucía	Woman	53	Yes	NO	Good	NO	NO	No	NO	YES	YES	Low	Obesity	NO	NO	NO	NO	NO	0	NO	5.81e-05
2011	Andalucía	Woman	66	Yes	NO	Fair	Yes	Yes	Not severe	Yes	NO	YES	Low	Overweight	NO	Yes	NO	Yes	NO	5	Yes	5.88e-05
2011	Andalucía	Man	46	Yes	NO	Good	Yes	NO	No	NO	YES	NO	Low	Obesity	NO	Yes	NO	Yes	Yes	2	NO	5.92e-05
2011	Andalucía	Woman	30	Yes	NO	Good	NO	NO	Not severe	NO	YES	NO	Medium	Normal Weight	NO	Yes	NO	NO	NO	2	NO	6.94e-05
2011	Andalucía	Woman	42	Yes	NO	Good	NO	NO	No	NO	NO	NO	Low	Normal Weight	NO	NO	NO	NO	NO	1	NO	6.16e-05
2011	Andalucía	Man	44	Yes	NO	Good	NO	NO	No	NO	NO	YES	Medium	Overweight	NO	NO	NO	NO	NO	0	NO	6.39e-05
2011	Andalucía	Woman	91	Yes	NO	Good	NO	Yes	No	Yes	NO	NO	Medium	Obesity	NO	NO	NO	NO	NO	4	NO	2.94e-05
2011	Andalucía	Man	60	Yes	NO	Fair	Yes	NO	No	NO	NO	NO	Medium	Overweight	NO	NO	NO	Yes	NO	1	NO	5.75e-05
2011	Andalucía	Woman	39	Yes	NO	Good	NO	NO	No	NO	YES	NO	Low	Overweight	NO	Yes	NO	NO	NO	1	NO	9.26e-05
2011	Andalucía	Woman	21	Yes	Yes	Good	NO	NO	No	NO	NO	NO	Low	Overweight	NO	NO	NO	NO	NO	0	NO	0.0001025
2011	Andalucía	Woman	16	Yes	Yes	Good	NO	NO	No	NO	NO	NO	Medium	Underweight	NO	NO	Yes	NO	NO	1	NO	0.0001349
2011	Andalucía	Woman	17	Yes	Yes	Good	Yes	NO	No	NO	NO	NO	Low	Normal Weight	NO	NO	Yes	NO	NO	1	NO	0.0001349
2011	Andalucía	Woman	32	Yes	Yes	Very Bad	NO	NO	Severe	NO	YES	NO	Low	Obesity	Yes	NO	Yes	NO	NO	0	NO	0.0001041
2011	Andalucía	Woman	47	Yes	NO	Good	NO	NO	No	NO	YES	NO	Low	Overweight	NO	Yes	NO	NO	NO	0	NO	0.0001171
2011	Andalucía	Woman	72	Yes	NO	Fair	Yes	Yes	No	Yes	NO	NO	Low	Overweight	NO	NO	NO	Yes	Yes	3	NO	5.88e-05
2011	Andalucía	Man	16	Yes	Yes	Fair	NO	NO	Not severe	NO	YES	YES	Low	Overweight	NO	NO	NO	NO	NO	0	NO	6.47e-05
2011	Andalucía	Man	50	Yes	NO	Fair	NO	Yes	No	NO	YES	NO	Medium	Obesity	NO	NO	NO	NO	NO	1	NO	5.68e-05
2011	Andalucía	Woman	22	Yes	Yes	Fair	NO	NO	Not severe	NO	YES	NO	Low	Underweight	NO	NO	NO	NO	NO	2	NO	0.0001025
2011	Andalucía	Woman	49	Yes	Yes	Fair	Yes	Yes	No	Yes	NO	NO	Low	Overweight	NO	NO	NO	Yes	NO	2	NO	5.86e-05
2011	Andalucía	Man	27	Yes	Yes	Good	NO	NO	No	NO	NO	YES	Low	Overweight	NO	NO	NO	NO	NO	1	NO	0.0001407
2011	Andalucía	Woman	28	Yes	NO	Fair	NO	NO	No	NO	YES	NO	High	Overweight	NO	NO	NO	Yes	Yes	0	NO	0.000106
2011	Andalucía	Woman	84	Yes	NO	Fair	Yes	Yes	No	NO	NO	NO	Low	Overweight	NO	Yes	Yes	NO	NO	0	NO	0.0001175
2011	Andalucía	Man	35	Yes	NO	Good	NO	NO	No	NO	YES	NO	Low	Normal Weight	NO	NO	NO	NO	Yes	0	NO	6.4e-05
2011	Andalucía	Woman	16	Yes	Yes	Good	NO	NO	No	NO	NO	NO	Medium	Normal Weight	NO	NO	NO	NO	NO	0	NO	0.0001349
2011	Andalucía	Man	34	Yes	Yes	Good	NO	NO	No	NO	NO	NO		Normal Weight	NO	NO	NO	NO	NO	0	NO	0.0001491
2011	Andalucía	Woman	47	Yes	Yes	Very Bad	Yes	NO	No	NO	NO	NO	Low	Underweight	NO	Yes	NO	Yes	Yes	0	NO	0.0001171
2011	Andalucía	Man	79	Yes	NO	Fair	Yes	NO	No	NO	NO	NO	Low	Overweight	NO	NO	NO	NO	NO	0	NO	6.4e-05
2011	Andalucía	Woman	16	Yes	Yes	Good	NO	NO	No	NO	YES	NO	Low	Overweight	NO	NO	NO	NO	NO	1	NO	0.0001012
2011	Andalucía	Woman	41	Yes	NO	Good	NO	NO	No	NO	NO	NO	Low	Obesity	NO	Yes	NO	NO	NO	0	NO	9.24e-05
2011	Andalucía	Man	73	Yes	NO	Fair	Yes	Yes	No	NO	NO	NO	Low	Overweight	NO	Yes	Yes	Yes	Yes	0	NO	9.6e-05
2011	Andalucía	Woman	76	Yes	NO	Bad	Yes	NO	No	NO	NO	NO	Low	Normal Weight	NO	Yes	NO	NO	NO	0	NO	5.88e-05
2011	Andalucía	Woman	59	Yes	NO	Good	NO	Yes	No	NO	YES	NO	Medium	Normal Weight	NO	Yes	Yes	Yes	Yes	0	NO	4.97e-05
2011	Andalucía	Woman	15	Yes	Yes	Good	NO	NO	No	NO	NO	NO	Medium	Normal Weight	NO	NO	NO	Yes	NO	0	NO	6.31e-05
2011	Andalucía	Woman	46	Yes	NO	Good	Yes	NO	No	NO	YES	YES	Medium	Normal Weight	NO	Yes	NO	Yes	NO	0	NO	5.86e-05
2011	Andalucía	Man	63	Yes	NO	Fair	Yes	Yes	No	NO	NO	NO	Medium	Obesity	NO	Yes	NO	NO	NO	0	NO	5.75e-05
2011	Andalucía	Woman	64	Yes	NO	Bad	Yes	Yes	Not severe	NO	NO	NO	Low	Overweight	NO	Yes	NO	NO	NO	0	NO	5.04e-05
2011	Andalucía	Man	75	Yes	NO	Good	NO	NO	No	NO	NO	NO	Low	Obesity	NO	NO	NO	NO	NO	0	NO	3.2e-05
2011	Andalucía	Woman	62	Yes	NO	Good	Yes	NO	No	NO	NO	NO	Low	Normal Weight	NO	Yes	NO	NO	NO	0	NO	5.04e-05
2011	Andalucía	Man	65	Yes	NO	Good	Yes	Yes	No	NO	NO	NO	Medium	Obesity	Yes	NO	NO	NO	NO	0	NO	6.4e-05
2011	Andalucía	Woman	27	Yes	Yes	Good	Yes	NO	No	NO	NO	NO	Low	Overweight	NO	NO	NO	NO	NO	0	NO	0.0001413
2011	Andalucía	Man	41	Yes	NO	Good	NO	NO	No	NO	NO	NO	Low	Obesity	NO	NO	NO	NO	NO	0	NO	6.39e-05
2011	Andalucía	Woman	62	Yes	NO	Fair	Yes	Yes	Severe	NO	NO	NO	Low	Overweight	NO	Yes	Yes	Yes	NO	0	NO	2.52e-05
2011	Andalucía	Woman	61	Yes	NO	Fair	NO	NO	Not severe	NO	NO	NO	Medium	Normal Weight	NO	Yes	Yes	NO	NO	0	NO	0.0001007
2011	Andalucía	Woman	15	Yes	Yes	Very Good	NO	NO	No	NO	NO	YES	Low	Normal Weight	NO	NO	NO	NO	NO	0	NO	0.0001892
2011	Andalucía	Woman	37	Yes	NO	Good	NO	NO	No	NO	NO	NO	High	Overweight	NO	NO	NO	NO	NO	0	NO	6.17e-05
2011	Andalucía	Man	34	Yes	NO	Good	NO	NO	No	NO	NO	NO	High	Obesity	NO	NO	NO	NO	NO	0	NO	9.94e-05
2011	Andalucía	Man	36	Yes	Yes	Good	NO	NO	No	NO	NO	NO	Medium	Overweight	NO	NO	NO	NO	NO	0	NO	6.4e-05
2011	Andalucía	Woman	35	Yes	Yes	Good	Yes	NO	Not severe	NO	NO	NO	Medium	Underweight	NO	NO	Yes	NO	NO	0	NO	6.17e-05
2011	Andalucía	Woman	56	Yes	NO	Bad	Yes	NO	Severe	NO	NO	NO	Medium	Overweight	NO	Yes	NO	Yes	Yes	0	NO	7.45e-05
2011	Andalucía	Man	83	Yes	NO	Fair	NO	NO	Not severe	NO	NO	NO	Medium	Overweight	NO	NO	NO	NO	NO	0	NO	3.2e-05
2011	Andalucía	Woman	58	Yes	NO	Fair	Yes	Yes	No	NO	NO	NO	Low	Overweight	NO	Yes	NO	NO	NO	0	NO	4.97e-05
2011	Andalucía	Woman	54	Yes	NO	Fair	NO	NO	Not severe	NO	NO	NO	Low	Overweight	NO	Yes	NO	NO	NO	0	NO	2.91e-05
2011	Andalucía	Man	46	Yes	NO	Fair	NO	Yes	No	NO	YES	NO	Low	Obesity	Yes	NO	NO	Yes	Yes	0	NO	8.88e-05
2011	Andalucía	Man	44	Yes	Yes	Good	NO	NO	No	NO	YES	YES	Medium	Overweight	NO	NO	NO	NO	NO	0	NO	6.39e-05
2011	Andalucía	Man	62	Yes	NO	Good	Yes	Yes	No	Yes	NO	NO	Medium	Overweight	Yes	NO	NO	NO	NO	4	NO	8.63e-05
2011	Andalucía	Woman	44	Yes	NO	Good	NO	NO	No	NO	YES	NO	Medium	Normal Weight	NO	NO	NO	NO	NO	0	NO	3.08e-05
2011	Andalucía	Man	34	Yes	Yes	Fair	Yes	NO	No	NO	NO	NO	Medium	Obesity	NO	NO	Yes	NO	NO	0	NO	4.97e-05
2011	Andalucía	Man	80	Yes	NO	Bad	Yes	NO	Not severe	NO	NO	NO	Medium	Obesity	Yes	Yes	Yes	NO	NO	0	NO	6.4e-05
2011	Andalucía	Man	58	Yes	NO	Bad	Yes	Yes	Severe	NO	NO	NO	Medium	Overweight	Yes	NO	Yes	NO	NO	0	NO	5.75e-05
2011	Andalucía	Woman	56	Yes	NO	Fair	Yes	NO	Not severe	NO	YES	NO	Medium	Overweight	NO	Yes	NO	Yes	Yes	0	NO	4.97e-05
2011	Andalucía	Man	56	Yes	NO	Good	NO	NO	No	NO	YES	NO	Low	Overweight	NO	NO	NO	NO	Yes	0	NO	0.0001151
2011	Andalucía	Woman	61	Yes	NO	Good	NO	NO	No	NO	NO	NO	Medium	Overweight	NO	Yes	NO	NO	NO	0	NO	5.04e-05
2011	Andalucía	Woman	48	Yes	NO	Good	Yes	NO	No	NO	NO	NO	High	Overweight	NO	NO	NO	NO	NO	0	NO	5.86e-05
2011	Andalucía	Man	47	Yes	NO	Fair	Yes	NO	No	NO	NO	YES	High	Normal Weight	NO	NO	NO	Yes	Yes	0	NO	2.96e-05
2011	Andalucía	Man	50	Yes	Yes	Good	NO	NO	No	NO	NO	NO	Medium	Normal Weight	NO	NO	NO	Yes	NO	0	NO	2.84e-05
2011	Andalucía	Woman	52	Yes	Yes	Good	Yes	NO	No	NO	NO	NO	High	Normal Weight	NO	NO	NO	NO	NO	0	NO	2.91e-05
2011	Andalucía	Man	70	Yes	NO	Good	Yes	NO	Not severe	NO	NO	NO	High	Overweight	NO	NO	NO	NO	NO	0	NO	6.4e-05
2011	Andalucía	Man	56	Yes	NO	Fair	Yes	NO	No	NO	NO	NO	Medium	Normal Weight	NO	NO	NO	Yes	Yes	0	NO	8.63e-05
2011	Andalucía	Man	51	Yes	NO	Very Good	NO	NO	No	NO	YES	YES	High	Normal Weight	NO	NO	NO	NO	NO	0	NO	5.68e-05
2011	Andalucía	Woman	36	Yes	NO	Good	NO	NO	Not severe	NO	NO	NO	High	Normal Weight	NO	NO	NO	Yes	NO	0	NO	6.17e-05
2011	Andalucía	Woman	36	Yes	NO	Very Good	Yes	NO	No	NO	NO	NO	High	Normal Weight	NO	NO	NO	NO	NO	0	NO	9.26e-05
2011	Andalucía	Woman	57	Yes	NO	Good	NO	NO	No	NO	NO	NO	Medium	Overweight	NO	Yes	NO	NO	NO	0	NO	4.97e-05
2011	Andalucía	Man	66	Yes	NO	Good	Yes	Yes	No	NO	NO	NO	Low	Obesity	NO	Yes	Yes	NO	NO	0	NO	9.6e-05
2011	Andalucía	Man	38	Yes	NO	Good	NO	NO	No	NO	NO	NO	Low	Normal Weight	NO	NO	NO	NO	NO	1	NO	5.15e-05
2011	Andalucía	Man	15	Yes	Yes	Very Good	Yes	NO	No	NO	NO	NO	Low	Normal Weight	NO	NO	NO	NO	NO	0	NO	4.93e-05
2011	Andalucía	Man	42	Yes	NO	Very Good	NO	NO	No	NO	NO	NO	Low	Overweight	NO	NO	NO	NO	NO	0	NO	5.14e-05
2011	Andalucía	Woman	41	Yes	NO	Fair	Yes	NO	No	NO	NO	NO	High	Overweight	NO	NO	NO	Yes	Yes	1	NO	2.48e-05
2011	Andalucía	Woman	28	Yes	NO	Very Good	NO	NO	No	NO	YES	NO	Medium	Obesity	NO	NO	NO	NO	NO	1	NO	5.76e-05
2011	Andalucía	Man	31	Yes	Yes	Very Good	Yes	NO	No	NO	YES	NO	Low	Obesity	NO	NO	NO	NO	NO	2	NO	4.16e-05
2011	Andalucía	Man	57	Yes	Yes	Good	Yes	Yes	No	Yes	YES	NO	Low	Obesity	NO	NO	NO	NO	NO	3	NO	2.3e-05
2011	Andalucía	Woman	67	Yes	NO	Bad	Yes	NO	No	NO	NO	NO	Medium	Normal Weight	NO	NO	Yes	Yes	Yes	6	Yes	2.36e-05
2011	Andalucía	Woman	79	Yes	NO	Fair	Yes	Yes	No	Yes	NO	NO	Low	Overweight	NO	NO	NO	NO	NO	1	NO	2.36e-05
2011	Andalucía	Woman	53	Yes	NO	Fair	Yes	Yes	No	Yes	NO	YES		Overweight	NO	NO	NO	Yes	Yes	2	NO	4.65e-05
2011	Andalucía	Woman	47	Yes	NO	Fair	NO	NO	No	NO	NO	NO	Low	Obesity	NO	NO	NO	NO	NO	1	NO	2.34e-05
2011	Andalucía	Man	50	Yes	NO	Fair	NO	NO	No	NO	YES	NO	Low	Overweight	NO	NO	NO	NO	NO	0	NO	6.8e-05
2011	Andalucía	Woman	49	Yes	NO	Fair	Yes	NO	No	NO	YES	NO	Low	Normal Weight	NO	NO	NO	NO	NO	1	NO	4.69e-05
2011	Andalucía	Woman	42	Yes	NO	Very Good	Yes	NO	Not severe	NO	YES	NO	Low	Normal Weight	NO	NO	NO	NO	NO	1	NO	7.43e-05
2011	Andalucía	Woman	68	Yes	NO	Fair	Yes	NO	No	Yes	NO	NO	Low	Overweight	Yes	NO	NO	NO	NO	5	Yes	4.71e-05
2011	Andalucía	Man	52	Yes	NO	Very Good	Yes	NO	No	NO	YES	NO	Low	Normal Weight	NO	NO	NO	NO	NO	1	NO	6.8e-05
2011	Andalucía	Woman	59	Yes	NO	Fair	Yes	Yes	No	Yes	NO	NO	Low	Overweight	NO	Yes	NO	NO	NO	5	Yes	3.89e-05
2011	Andalucía	Woman	34	Yes	NO	Fair	NO	NO	Not severe	NO	NO	NO	Low	Overweight	NO	NO	NO	NO	NO	1	NO	5.66e-05
2011	Andalucía	Man	28	Yes	Yes	Good	Yes	NO	Severe	NO	NO	NO	Low	Overweight	Yes	NO	NO	NO	NO	1	NO	7.86e-05
2011	Andalucía	Man	79	Yes	Yes	Fair	Yes	NO	No	NO	NO	NO	Low		NO	Yes	NO	NO	NO	3	NO	2.59e-05
2011	Andalucía	Woman	32	Yes	NO	Very Good	NO	NO	No	NO	NO	NO	Medium	Normal Weight	NO	NO	NO	NO	NO	1	NO	5.66e-05
2011	Andalucía	Woman	69	Yes	NO	Fair	Yes	NO	No	NO	NO	NO	Low	Normal Weight	NO	NO	NO	NO	NO	2	NO	7.07e-05
2011	Andalucía	Woman	92	Yes	NO	Bad	Yes	NO	Severe	NO	NO	NO		Underweight	Yes	NO	NO	NO	NO	2	NO	2.36e-05
2011	Andalucía	Woman	16	Yes	Yes	Very Good	NO	NO	No	NO	NO	YES	Low	Normal Weight	NO	NO	NO	NO	NO	0	NO	0.0001097
2011	Andalucía	Woman	40	Yes	NO	Good	NO	NO	No	NO	NO	NO	Medium	Overweight	NO	NO	NO	NO	NO	0	NO	4.96e-05
2011	Andalucía	Woman	18	Yes	Yes	Bad	NO	NO	No	NO	YES	NO	Medium	Overweight	NO	NO	NO	NO	NO	1	NO	8.23e-05
2011	Andalucía	Woman	39	Yes	NO	Good	Yes	NO	No	NO	NO	NO	Medium	Overweight	NO	NO	NO	NO	NO	0	NO	4.96e-05
2011	Andalucía	Man	18	Yes	Yes	Good	Yes	NO	No	NO	NO	NO	Low	Normal Weight	NO	NO	Yes	NO	NO	0	NO	7.87e-05
2011	Andalucía	Woman	16	Yes	Yes	Very Good	NO	NO	No	NO	NO	NO	Medium	Underweight	NO	NO	NO	NO	NO	0	NO	8.23e-05
2011	Andalucía	Man	55	Yes	NO	Very Good	NO	NO	No	NO	YES	NO	Medium	Obesity	NO	NO	NO	NO	NO	0	NO	4.6e-05
2011	Andalucía	Woman	59	Yes	Yes	Very Good	NO	NO	No	NO	NO	NO	Low	Overweight	NO	NO	NO	NO	NO	0	NO	1.94e-05
2011	Andalucía	Man	67	Yes	NO	Bad	Yes	NO	Not severe	NO	NO	NO	Medium	Overweight	Yes	NO	NO	NO	NO	0	NO	2.59e-05
2011	Andalucía	Woman	70	Yes	NO	Very Good	NO	NO	No	NO	NO	NO	Low	Normal Weight	NO	NO	NO	NO	NO	0	NO	4.71e-05
2011	Andalucía	Man	51	Yes	NO	Good	NO	NO	No	NO	NO	NO	High	Overweight	NO	NO	NO	NO	NO	0	NO	4.53e-05
2011	Andalucía	Woman	55	Yes	Yes	Good	NO	NO	No	NO	YES	NO	High	Normal Weight	NO	NO	NO	NO	NO	0	NO	1.94e-05
2011	Andalucía	Woman	39	Yes	NO	Good	NO	NO	No	NO	YES	NO	Medium	Overweight	NO	NO	NO	NO	NO	0	NO	7.17e-05
2011	Andalucía	Woman	34	Yes	Yes	Good	Yes	NO	No	NO	NO	NO	Medium	Normal Weight	NO	NO	Yes	NO	NO	0	NO	5.44e-05
2011	Andalucía	Man	29	Yes	NO	Very Good	NO	NO	No	NO	NO	NO	High	Normal Weight	NO	NO	NO	NO	NO	0	NO	7.56e-05
2011	Andalucía	Man	38	Yes	Yes	Good	NO	NO	No	NO	YES	NO	Low	Obesity	NO	NO	NO	NO	NO	0	NO	9.91e-05
2011	Andalucía	Man	62	Yes	Yes	Good	Yes	Yes	No	NO	NO	NO	Medium	Overweight	NO	NO	NO	NO	NO	0	NO	2.21e-05
2011	Andalucía	Woman	58	Yes	NO	Fair	Yes	Yes	Not severe	Yes	NO	NO	Medium	Obesity	NO	Yes	Yes	Yes	Yes	8	Yes	3.74e-05
2011	Andalucía	Man	48	Yes	NO	Good	NO	NO	No	NO	YES	NO	Low		NO	NO	NO	NO	NO	0	NO	0.0001137
2011	Andalucía	Man	22	Yes	Yes	Very Good	NO	NO	No	NO	YES	NO	Medium	Normal Weight	NO	NO	NO	NO	NO	0	NO	0.0001263
2011	Andalucía	Man	33	Yes	Yes	Very Good	NO	NO	No	NO	NO	NO	Low	Obesity	NO	NO	NO	NO	NO	0	NO	4.01e-05
2011	Andalucía	Man	55	Yes	NO	Good	Yes	NO	No	NO	YES	NO	Medium	Normal Weight	NO	NO	NO	NO	NO	0	NO	8.85e-05
2011	Andalucía	Man	57	Yes	NO	Fair	Yes	Yes	No	NO	NO	NO	Medium	Overweight	NO	NO	NO	NO	NO	0	NO	4.43e-05
2011	Andalucía	Woman	66	Yes	NO	Good	NO	NO	No	NO	NO	NO	Medium	Overweight	NO	NO	NO	NO	NO	0	NO	4.53e-05
2011	Andalucía	Woman	40	Yes	NO	Good	Yes	NO	No	NO	NO	NO	Low	Overweight	NO	NO	NO	NO	NO	0	NO	9.54e-05
2011	Andalucía	Man	34	Yes	NO	Good	NO	NO	No	NO	NO	NO	Low	Obesity	NO	NO	NO	NO	NO	0	NO	8.01e-05
2011	Andalucía	Man	50	Yes	NO	Good	NO	NO	No	NO	YES	NO	Low	Overweight	NO	NO	NO	NO	NO	0	NO	8.72e-05
2011	Andalucía	Man	27	Yes	Yes	Good	NO	NO	No	NO	NO	YES	Medium	Normal Weight	NO	NO	NO	NO	NO	0	NO	7.56e-05
2011	Andalucía	Man	23	Yes	Yes	Very Good	NO	NO	No	NO	NO	YES	Low	Normal Weight	NO	NO	NO	NO	NO	0	NO	7.58e-05
2011	Andalucía	Woman	64	Yes	NO	Fair	Yes	NO	Not severe	NO	NO	NO	Medium	Overweight	NO	Yes	NO	NO	NO	0	NO	7.59e-05
2011	Andalucía	Man	55	Yes	NO	Fair	NO	NO	No	NO	NO	NO	Low	Overweight	NO	NO	NO	NO	NO	0	NO	8.85e-05
2011	Andalucía	Man	55	Yes	NO	Very Good	NO	NO	No	NO	NO	NO	Low	Overweight	NO	NO	NO	NO	NO	0	NO	8.85e-05
2011	Andalucía	Man	32	Yes	NO	Very Good	NO	NO	No	NO	YES	YES	Medium	Normal Weight	NO	NO	NO	NO	NO	0	NO	8.01e-05
2011	Andalucía	Woman	55	Yes	NO	Fair	Yes	NO	Not severe	NO	NO	NO	Medium		NO	NO	NO	NO	NO	0	NO	3.74e-05
2011	Andalucía	Woman	56	Yes	NO	Fair	Yes	Yes	No	NO	NO	NO	Low	Obesity	NO	NO	NO	Yes	Yes	0	NO	3.74e-05
2011	Andalucía	Woman	19	Yes	Yes	Very Good	NO	NO	No	NO	NO	NO	High	Underweight	NO	NO	NO	NO	NO	0	NO	5.28e-05
2011	Andalucía	Man	34	Yes	Yes	Very Good	NO	NO	No	NO	NO	NO	High	Normal Weight	NO	NO	NO	NO	NO	0	NO	4.01e-05
2011	Andalucía	Man	61	Yes	NO	Very Good	NO	NO	No	NO	YES	YES	Medium	Normal Weight	NO	NO	NO	NO	NO	0	NO	2.21e-05
2011	Andalucía	Woman	80	Yes	NO	Very Good	Yes	NO	No	NO	NO	NO	Low	Overweight	NO	NO	Yes	NO	NO	0	NO	4.53e-05
2011	Andalucía	Woman	96	Yes	NO	Very Bad	Yes	NO	Severe	NO	NO	NO	Medium	Overweight	Yes	NO	NO	Yes	NO	0	NO	6.8e-05
2011	Andalucía	Woman	54	Yes	NO	Good	NO	NO	No	NO	NO	NO		Normal Weight	NO	NO	NO	NO	NO	0	NO	2.24e-05
2011	Andalucía	Woman	74	Yes	NO	Bad	Yes	NO	No	NO	NO	NO	Low	Obesity	NO	NO	NO	NO	NO	0	NO	4.53e-05
2011	Andalucía	Man	39	Yes	NO	Very Good	NO	NO	No	NO	NO	NO	Low	Obesity	NO	NO	NO	NO	NO	0	NO	4.95e-05
2011	Andalucía	Woman	40	Yes	NO	Good	NO	NO	No	NO	YES	YES	High	Overweight	NO	NO	NO	NO	NO	0	NO	4.77e-05
2011	Andalucía	Woman	26	Yes	Yes	Very Good	NO	NO	No	NO	YES	NO	Low	Normal Weight	NO	NO	NO	NO	NO	0	NO	0.0001386
2011	Andalucía	Man	60	Yes	NO	Very Bad	Yes	NO	Not severe	NO	NO	NO	Medium	Normal Weight	NO	NO	NO	NO	NO	0	NO	2.21e-05
2011	Andalucía	Woman	45	Yes	NO	Fair	Yes	NO	No	NO	NO	YES	Low	Normal Weight	NO	NO	NO	Yes	Yes	1	NO	7.4e-05
2011	Andalucía	Woman	46	Yes	NO	Good	Yes	NO	No	NO	YES	NO		Normal Weight	NO	NO	NO	NO	NO	0	NO	0.0001233
2011	Andalucía	Man	21	Yes	Yes	Very Good	NO	NO	No	NO	NO	YES		Normal Weight	NO	NO	NO	NO	NO	0	NO	0.0001104
2011	Andalucía	Man	18	Yes	Yes	Very Good	NO	NO	No	NO	YES	YES	Low	Normal Weight	NO	NO	NO	NO	NO	0	NO	8.28e-05
2011	Andalucía	Man	63	Yes	NO	Fair	Yes	NO	Not severe	NO	NO	NO	Low	Normal Weight	NO	NO	NO	NO	NO	2	NO	4.84e-05
2011	Andalucía	Man	69	Yes	NO	Good	NO	NO	No	NO	YES	NO	Medium	Overweight	NO	NO	NO	NO	NO	1	NO	2.72e-05
2011	Andalucía	Woman	65	Yes	NO	Good	NO	NO	No	NO	NO	NO	Low	Obesity	NO	NO	NO	NO	NO	1	NO	7.43e-05
2011	Andalucía	Man	63	Yes	Yes	Very Good	NO	NO	No	NO	YES	NO	Low	Overweight	NO	NO	NO	NO	NO	0	NO	2.42e-05
2011	Andalucía	Woman	26	Yes	Yes	Very Good	NO	NO	No	NO	NO	NO	Low	Normal Weight	NO	NO	NO	NO	NO	0	NO	9.09e-05
2011	Andalucía	Woman	41	Yes	NO	Very Good	NO	NO	No	NO	NO	NO	Low	Obesity	NO	NO	NO	NO	NO	0	NO	7.82e-05
2011	Andalucía	Woman	24	Yes	Yes	Very Good	NO	NO	No	NO	NO	NO	Low	Normal Weight	NO	NO	NO	NO	NO	0	NO	8.76e-05
2011	Andalucía	Man	44	Yes	NO	Very Good	NO	NO	No	NO	NO	NO	Low	Normal Weight	NO	NO	NO	NO	NO	0	NO	5.41e-05
2011	Andalucía	Man	40	Yes	NO	Good	NO	NO	No	NO	YES	YES	Low	Overweight	NO	NO	NO	NO	NO	0	NO	5.41e-05
2011	Andalucía	Woman	41	Yes	NO	Good	Yes	NO	No	NO	NO	NO	Medium	Normal Weight	NO	Yes	NO	NO	NO	0	NO	2.61e-05
2011	Andalucía	Man	39	Yes	NO	Good	NO	NO	No	NO	NO	NO	Medium	Overweight	NO	NO	NO	NO	NO	0	NO	5.41e-05
2011	Andalucía	Woman	35	Yes	NO	Good	NO	NO	No	NO	NO	NO	High	Normal Weight	NO	NO	NO	NO	NO	0	NO	5.22e-05
2011	Andalucía	Man	42	Yes	NO	Good	NO	NO	No	NO	NO	NO	High	Overweight	NO	NO	NO	NO	NO	0	NO	5.41e-05
2011	Andalucía	Woman	18	Yes	Yes	Good	NO	NO	No	NO	NO	NO	Medium	Normal Weight	NO	NO	NO	NO	NO	0	NO	0.0001154
2011	Andalucía	Woman	21	Yes	Yes	Good	Yes	NO	No	NO	YES	NO	Medium	Normal Weight	NO	NO	NO	NO	NO	2	NO	8.76e-05
2011	Andalucía	Woman	27	Yes	Yes	Very Good	NO	NO	No	NO	YES	NO	Medium	Normal Weight	NO	NO	NO	NO	NO	2	NO	6.06e-05
2011	Andalucía	Woman	41	Yes	NO	Bad	Yes	NO	No	NO	NO	NO	Medium	Normal Weight	NO	NO	NO	NO	NO	3	NO	2.61e-05
[truncated: 64,169 more rows]
